# Supplementary material for: Fibroblast growth factor signals drive the metastatic behavior in small cell lung cancer
Source: Br J Cancer. 2025 Dec 13;134(4):543–54. doi: 10.1038/s41416-025-03276-y (PMC12859120; doi:10.1038/s41416-025-03276-y)
Supplement: Supplementary file 3 — Supplementary Table 2 [file 41416_2025_3276_MOESM3_ESM.xlsx]

## Sheet: Inhibitors
Name	Targets	Abbreviation	MedChemExpress	Concentration used for sprouting assays
Erlotinib	epidermal growth factor receptor	EGFR	HY-50896	10 μM
Erdafitinib	fibroblast growth factor receptor 1-4	FGFR 1-4	HY-18708	0.5 μM
Galunisertib	transforming growth factor-β receptor 1	TGFβR1	HY-13226	10 μM
GSK2816126A	enhancer of zeste homolog 2	EZH2	HY-13470	10 μM
KRN-633	vascular endothelial growth factor receptor 1-3	VEGFR 1-3	HY-12060	10 μM
K-975	yes-associated protein 1/tafazzin family protein and TEAD - TEA domain transcription factor	YAP1/TAZ and TEAD	HY-138565	10 μM
Nintedanib	vascular endothelial growth factor receptor 1-3, fibroblast growth factor receptor 1-3, platelet-derived growth factor	VEGFR1-3, FGFR1-3, PDGFRs	HY-50904	0.5 μM
SB-431542	activin receptor‑like kinase-5/transforming growth factor-β receptor 1	ALK5/TGFβR1	HY-10431	10 μM
Seralutinib	platelet-derived growth factor alpha, beta	PDGFRα, β	HY-109190	10 μM
Wnt-C59	porcupine O-acyltransferase	PORCN	HY-15659	10 μM
XMU-MP-1	Mammalian STE20-like protein kinases 1/2	MST1/2	HY-100526	1 µM
