# Supplementary material for: Fibroblast growth factor signals drive the metastatic behavior in small cell lung cancer
Source: Br J Cancer. 2025 Dec 13;134(4):543–54. doi: 10.1038/s41416-025-03276-y (PMC12859120; doi:10.1038/s41416-025-03276-y)
Supplement: Supplementary file 4 — Supplementary Table 3 [file 41416_2025_3276_MOESM4_ESM.xlsx]

## Sheet: Diff. expressed proteins
Accession	Primary accession	Protein name	Protein description	Gene	Gene names	SCLC01	SCLC02	SCLC03	SCLC04	SCLC05	SCLC06	SCLC07	SCLC08	SCLC09	SCLC10	SCLC11	SCLC12	SCLC13	SCLC14	SCLC15	SCLC16	SCLC17	SCLC18	SCLC19	SCLC20	SCLC21	SCLC23	SCLC24	SCLC27	SCLC28	SCLC29	Modifications	GOBP name	GOMF name	GOCC name	KEGG name2	Reactome	*_p.adj Sprouting-Spheroid_updated_CP.AnnaGroup_ttest	*_p.v Sprouting-Spheroid_updated_CP.AnnaGroup_ttest	p.v Sprouting-Spheroid_updated_ttest_CP.imp	p.adj Sprouting-Spheroid_updated_ttest_CP.imp	Log2FC Sprouting-Spheroid_updated_ttest_CP.imp
#!{C:Origin}						bone.marrow	liver	lung	pleural.effusion	lung	pleural.effusion	bone.marrow	brain	pleural.effusion	pleural.effusion	lung	pleural.effusion	lymph.node	lung	liver	lung	bone.marrow	lung	lung	bone.marrow	lung	cervix	lung	lung	pleural.effusion	bone.marrow
#!{C:Name}						H209	H1688	CRL2177	H446	H841	GLC4	H146	HLHE	H1048	H196	H211	H82	H524	DMS53	DMS153	H378	H1882	CRL2066	SHP77	H526	COR	H1341	H1694	N417	H2171	H372
#!{C:Subtype}						SCLC-A	SCLC-A	SCLC-Y	SCLC-N	SCLC-Y	SCLC-N	SCLC-A	SCLC-Y	SCLC-P	SCLC-Y	SCLC-P	SCLC-N	SCLC-N	SCLC-A	SCLC-A	SCLC-A	SCLC-A	SCLC-Y	SCLC-A	SCLC-P	SCLC-P	SCLC-Y	SCLC-N	SCLC-N	SCLC-N	SCLC-Y
#!{C:Spheroids-3gr_updated}						NA	NA	No_sph	NA	No_sph	Sph	NA	Sprout	NA	Sprout	NA	NA	Sph	Sph	NA	Sph	NA	NA	NA	NA	No_sph	Sprout	NA	NA	NA	Sprout
A1XBS5	A1XBS5	FA92A_HUMAN	Protein FAM92A	FAM92A	FAM92A FAM92A1	17.4982	16.0441	16.0081	16.4697	18.3955	16.0403	15.6408	16.7383	16.6075	15.3951	15.2947	16.2117	17.3063	17.1108	16.328	17.0478	16.969	17.1516	18.0699	15.8969	15.8828	16.4604	16.0411	16.6099	16.6232	19.1075									0.954986	0.979557	0.0490074
P55058	P55058	PLTP_HUMAN	Phospholipid transfer protein (Lipid transfer protein II)	PLTP	PLTP	21.1234	20.9534	17.2636	15.501	18.2208	15.8191	17.7446	20.4023	19.838	16.7254	17.1286	18.7746	16.218	23.4485	20.9066	17.6043	21.1624	18.5046	20.5707	19.738	20.8605	15.708	14.8629	17.7221	17.5566	18.6133		biological regulation;biosynthetic process;cell motility;cellular biosynthetic process;cellular component movement;cellular component organization;cellular component organization or biogenesis;cellular metabolic process;cellular process;establishment of localization;fat-soluble vitamin biosynthetic process;fat-soluble vitamin metabolic process;heterocycle metabolic process;high-density lipoprotei…	binding;lipid binding	extracellular region;extracellular region part;extracellular space	Cholesterol metabolism;PPAR signaling pathway	REACT_13621			0.848004	0.921885	-0.410212
A6NFY7	A6NFY7	SDHF1_HUMAN	Succinate dehydrogenase assembly factor 1, mitochondrial (SDH assembly factor 1) (SDHAF1) (LYR motif-containing protein 8)	SDHAF1	SDHAF1 LYRM8	17.6123	16.2079	17.5852	18.0326	17.0963	17.3049	17.816	16.7045	17.452	16.0087	18.2784	17.1162	18.779	18.858	15.4727	18.4836	18.3982	17.6464	17.7822	18.2563	17.0527	18.5135	18.0495	16.9925	18.4153	17.8512		biosynthetic process;cellular biosynthetic process;cellular component assembly;cellular component assembly at cellular level;cellular component biogenesis;cellular component organization;cellular component organization at cellular level;cellular component organization or biogenesis;cellular component organization or biogenesis at cellular level;cellular macromolecular complex assembly;cellular ma…		cell part;cytoplasmic part;intracellular membrane-bounded organelle;intracellular organelle;intracellular organelle lumen;intracellular organelle part;intracellular part;membrane-bounded organelle;membrane-enclosed lumen;mitochondrial matrix;mitochondrial part;mitochondrion;organelle;organelle lumen;organelle part					0.154578	0.337226	-1.0869
P09382	P09382	LEG1_HUMAN	Galectin-1 (Gal-1) (14 kDa laminin-binding protein) (HLBP14) (14 kDa lectin) (Beta-galactoside-binding lectin L-14-I) (Galaptin) (HBL) (HPL) (Lactose-binding lectin 1) (Lectin galactoside-binding soluble 1) (Putative MAPK-activating protein PM12) (S-Lac lectin 1)	LGALS1	LGALS1	20.5401	20.1166	28.1613	24.2742	26.3544	21.4686	20.0098	29.0585	23.6702	29.4777	18.9754	23.9525	18.7735	19.96	24.8026	20.9326	19.3678	27.5301	25.9158	20.2469	20.3035	28.6202	20.9491	23.007	19.7846	28.4722		apoptosis;B cell activation;B cell activation involved in immune response;B cell differentiation;biological regulation;carbohydrate homeostasis;cell activation;cell activation involved in immune response;cell death;cell differentiation;cellular chemical homeostasis;cellular developmental process;cellular glucose homeostasis;cellular homeostasis;cellular process;cellular response to carbohydrate s…	binding;carbohydrate binding;disaccharide binding;galactoside binding;lactose binding;molecular transducer activity;monosaccharide binding;signal transducer activity;sugar binding	cell part;cell surface;cytoplasm;extracellular matrix;extracellular membrane-bounded organelle;extracellular organelle;extracellular region part;extracellular space;extracellular vesicular exosome;intracellular;intracellular membrane-bounded organelle;intracellular organelle;intracellular part;membrane-bounded organelle;membrane-bounded vesicle;nucleus;organelle;proteinaceous extracellular matrix…			+	+	9.84584e-06	0.0206667	8.62347
A8MTY0	A8MTY0	ZN724_HUMAN	Zinc finger protein 724	ZNF724	ZNF724 ZNF724P	17.9936	16.9586	17.9731	17.4553	17.2548	18.2638	17.1508	16.5111	17.841	17.3256	17.8934	16.5993	18.9095	17.736	17.169	18.083	16.1458	18.7533	17.646	18.0011	18.3199	18.5776	17.0375	18.5788	19.1432	17.3668		biological regulation;biosynthetic process;cellular biosynthetic process;cellular macromolecule biosynthetic process;cellular macromolecule metabolic process;cellular metabolic process;cellular nitrogen compound metabolic process;cellular process;macromolecule biosynthetic process;macromolecule metabolic process;metabolic process;nitrogen compound metabolic process;nucleic acid metabolic process;…	binding;cation binding;DNA binding;ion binding;metal ion binding;nucleic acid binding	cell part;intracellular membrane-bounded organelle;intracellular organelle;intracellular part;membrane-bounded organelle;nucleus;organelle		REACT_12627			0.153725	0.335707	-0.8028
O15068	O15068	MCF2L_HUMAN	Guanine nucleotide exchange factor DBS (DBL's big sister) (MCF2-transforming sequence-like protein)	MCF2L	MCF2L KIAA0362 OST	19.1364	19.3008	17.4723	17.6017	16.0581	17.1169	16.6813	18.1517	16.3112	18.2334	17.2551	17.2169	15.7228	18.0156	19.427	16.1501	17.7885	16.7969	19.4724	18.4525	18.0685	18.1611	18.2494	15.6939	18.2123	17.3241		biological regulation;cell surface receptor linked signaling pathway;cellular process;cellular response to stimulus;enzyme linked receptor protein signaling pathway;intracellular signal transduction;nerve growth factor receptor signaling pathway;positive regulation of apoptosis;positive regulation of biological process;positive regulation of biosynthetic process;positive regulation of cell death;…	1-phosphatidylinositol binding;binding;enzyme regulator activity;GTPase regulator activity;guanyl-nucleotide exchange factor activity;lipid binding;nucleoside-triphosphatase regulator activity;phosphatidylinositol binding;phospholipid binding;Ras guanyl-nucleotide exchange factor activity;Rho guanyl-nucleotide exchange factor activity;small GTPase regulator activity	cell part;cell projection;cytoplasmic part;cytosol;extracellular region part;extracellular space;intracellular part;lamellipodium;membrane;plasma membrane		REACT_11051;REACT_13638;REACT_18407			0.0712643	0.216617	1.21623
O15069	O15069	NACAD_HUMAN	NAC-alpha domain-containing protein 1	NACAD	NACAD KIAA0363	19.0034	17.4788	18.4026	19.3093	19.7256	18.189	18.6632	17.6318	15.9279	18.2743	16.1895	18.7787	17.4196	17.5245	18.4137	16.2875	17.0079	19.3913	17.6904	15.173	15.6948	16.8026	18.9746	16.5228	15.7768	16.1829		establishment of localization;establishment of protein localization;protein transport;transport		cell part;cytoplasm;intracellular membrane-bounded organelle;intracellular organelle;intracellular part;membrane-bounded organelle;nucleus;organelle					0.834378	0.915681	-0.132213
P37802	P37802	TAGL2_HUMAN	Transgelin-2 (Epididymis tissue protein Li 7e) (SM22-alpha homolog)	TAGLN2	TAGLN2 KIAA0120 CDABP0035	25.5076	26.8072	26.3444	26.1493	25.6482	25.3962	20.7119	27.8356	26.5616	28.501	25.6839	25.3498	21.2942	19.7184	27.7813	17.3212	27.221	23.6482	24.5031	27.2652	26.6003	27.278	18.3088	27.2127	19.0107	27.4536		cell differentiation;cellular developmental process;cellular process;developmental process;epithelial cell differentiation		extracellular membrane-bounded organelle;extracellular organelle;extracellular region part;extracellular vesicular exosome;membrane-bounded organelle;membrane-bounded vesicle;organelle;vesicle				+	0.00731371	0.0693333	6.83456
O43286	O43286	B4GT5_HUMAN	Beta-1,4-galactosyltransferase 5 (Beta-1,4-GalTase 5) (Beta4Gal-T5) (b4Gal-T5) (EC 2.4.1.-) (Beta-1,4-GalT II) (Glucosylceramide beta-1,4-galactosyltransferase) (EC 2.4.1.274) (Lactosylceramide synthase) (LacCer synthase) (UDP-Gal:beta-GlcNAc beta-1,4-galactosyltransferase 5) (UDP-galactose:beta-N-acetylglucosamine beta-1,4-galactosyltransferase 5)	B4GALT5	B4GALT5	18.4525	18.2333	18.0993	17.0888	17.7122	17.4094	17.5409	17.3834	16.9877	17.5236	18.1562	17.0387	17.3269	18.6994	17.7625	17.4725	17.901	16.1292	16.7105	19.2272	18.566	16.6572	15.5023	18.0621	16.6657	17.345		amine metabolic process;aminoglycan biosynthetic process;aminoglycan metabolic process;biosynthetic process;carbohydrate biosynthetic process;carbohydrate metabolic process;cellular biosynthetic process;cellular carbohydrate metabolic process;cellular macromolecule metabolic process;cellular metabolic process;cellular process;cellular protein metabolic process;glycosaminoglycan biosynthetic proce…	binding;catalytic activity;cation binding;galactosyltransferase activity;ion binding;metal ion binding;transferase activity;transferase activity, transferring glycosyl groups;transferase activity, transferring hexosyl groups	cell part;cytoplasmic part;extracellular membrane-bounded organelle;extracellular organelle;extracellular region part;extracellular vesicular exosome;Golgi apparatus part;Golgi cisterna membrane;Golgi membrane;integral to membrane;intracellular organelle part;intracellular part;intrinsic to membrane;membrane;membrane part;membrane-bounded organelle;membrane-bounded vesicle;organelle;organelle mem…	Metabolic pathways;Mucin type O-glycan biosynthesis	REACT_115606;REACT_121120;REACT_25085			0.235234	0.435426	-0.499742
O43291	O43291	SPIT2_HUMAN	Kunitz-type protease inhibitor 2 (Hepatocyte growth factor activator inhibitor type 2) (HAI-2) (Placental bikunin)	SPINT2	SPINT2 HAI2 KOP	20.8849	21.4936	16.4157	16.8093	16.7255	17.1415	20.4866	17.2329	20.3985	18.2864	22.0792	18.515	18.8029	22.9095	21.3002	21.714	21.4757	18.6262	17.1249	21.163	20.611	17.2311	18.2575	18.0977	21.8512	16.1932		biological regulation;cellular component movement;cellular process;negative regulation of biological process;negative regulation of catalytic activity;negative regulation of cell adhesion;negative regulation of cell motility;negative regulation of cell-cell adhesion;negative regulation of cellular component movement;negative regulation of cellular process;negative regulation of endopeptidase acti…	endopeptidase inhibitor activity;endopeptidase regulator activity;enzyme inhibitor activity;enzyme regulator activity;peptidase inhibitor activity;peptidase regulator activity;serine-type endopeptidase inhibitor activity	cell part;cytoplasm;extracellular region;integral to membrane;intracellular part;intrinsic to membrane;membrane part					0.0811744	0.229266	-2.90606
O43296	O43296	ZN264_HUMAN	Zinc finger protein 264	ZNF264	ZNF264 KIAA0412	15.9759	17.1191	17.6354	17.4907	17.5424	18.3729	17.0157	16.8731	16.6927	17.2612	18.0844	18.3724	17.8078	16.9608	17.6348	16.9518	16.0175	18.0312	18.5809	16.4488	17.6722	16.4028	16.5615	17.6924	18.268	17.824		biological regulation;biosynthetic process;cellular biosynthetic process;cellular macromolecule biosynthetic process;cellular macromolecule metabolic process;cellular metabolic process;cellular nitrogen compound metabolic process;cellular process;macromolecule biosynthetic process;macromolecule metabolic process;metabolic process;nitrogen compound metabolic process;nucleic acid metabolic process;…	binding;cation binding;DNA binding;ion binding;metal ion binding;nucleic acid binding	cell part;intracellular membrane-bounded organelle;intracellular organelle;intracellular part;membrane-bounded organelle;nucleus;organelle	Herpes simplex infection	REACT_12627			0.382313	0.57791	-0.433025
O43731	O43731	ERD23_HUMAN	ER lumen protein-retaining receptor 3 (KDEL endoplasmic reticulum protein retention receptor 3) (KDEL receptor 3)	KDELR3	KDELR3	17.3378	17.3022	18.1001	16.5578	17.6517	15.9277	17.0824	18.2092	15.9047	18.3398	14.9567	16.2769	16.2775	16.3861	16.7584	15.94	16.2126	17.0023	15.1325	14.5892	16.9546	15.687	14.393	16.0356	16.7339	17.8703		biological regulation;cellular macromolecule metabolic process;cellular metabolic process;cellular process;cellular protein metabolic process;cellular response to chemical stimulus;cellular response to organic substance;cellular response to stimulus;cellular response to stress;cellular response to topologically incorrect protein;cellular response to unfolded protein;endoplasmic reticulum unfolded…	binding;ER retention sequence binding;peptide binding;signal sequence binding	cell part;cytoplasmic part;endoplasmic reticulum membrane;endoplasmic reticulum part;integral to membrane;intracellular organelle part;intracellular part;intrinsic to membrane;membrane;membrane part;organelle membrane;organelle part	Vibrio cholerae infection	REACT_18273			0.0696064	0.213713	1.39377
Q504Q3	Q504Q3	PAN2_HUMAN	PAN2-PAN3 deadenylation complex catalytic subunit PAN2 (EC 3.1.13.4) (Inactive ubiquitin carboxyl-terminal hydrolase 52) (PAB1P-dependent poly(A)-specific ribonuclease) (Poly(A)-nuclease deadenylation complex subunit 2) (PAN deadenylation complex subunit 2)	PAN2	PAN2 KIAA0710 USP52	19.1959	18.7307	26.6307	16.4751	26.9525	19.9038	19.4169	26.344	27.9755	25.3463	25.0577	18.0339	19.613	18.6319	17.7668	18.487	24.7458	23.1347	17.5166	25.0328	18.6717	24.2422	18.2945	19.3477	18.2362	26.0987		biological regulation;catabolic process;cellular catabolic process;cellular macromolecule catabolic process;cellular macromolecule metabolic process;cellular metabolic process;cellular nitrogen compound metabolic process;cellular process;gene expression;macromolecule catabolic process;macromolecule metabolic process;metabolic process;mRNA 3'-end processing;mRNA catabolic process;mRNA metabolic pr…	3'-5' exonuclease activity;3'-5'-exoribonuclease activity;binding;catalytic activity;exonuclease activity;exonuclease activity, active with either ribo- or deoxyribonucleic acids and producing 5'-phosphomonoesters;exoribonuclease activity;exoribonuclease activity, producing 5'-phosphomonoesters;hydrolase activity;hydrolase activity, acting on ester bonds;nuclease activity;nucleic acid binding;pol…	cell part;cytoplasmic mRNA processing body;cytoplasmic part;cytosol;intracellular membrane-bounded organelle;intracellular non-membrane-bounded organelle;intracellular organelle;intracellular part;macromolecular complex;membrane-bounded organelle;non-membrane-bounded organelle;nucleus;organelle;PAN complex;protein complex;ribonucleoprotein complex;RNA granule	RNA degradation	REACT_20514	+	+	3.7787e-05	0.00953846	6.34888
O60814	O60814	H2B1K_HUMAN	Histone H2B type 1-K (H2B K) (HIRA-interacting protein 1)	HIST1H2BK	H2BC12 H2BFT HIRIP1 HIST1H2BK	19.3752	20.5522	20.4598	18.8339	18.0811	15.46	18.5545	19.1602	18.9689	20.0694	20.4791	18.7197	18.5264	19.8528	21.4434	20.6765	19.3029	19.5135	17.0254	15.5611	19.1376	19.7427	17.4517	19.8271	18.9837	17.632		antibacterial humoral response;antimicrobial humoral response;cellular component assembly;cellular component assembly at cellular level;cellular component organization;cellular component organization at cellular level;cellular component organization or biogenesis;cellular component organization or biogenesis at cellular level;cellular macromolecular complex assembly;cellular macromolecular comple…	binding;DNA binding;nucleic acid binding	cell part;chromosomal part;extracellular region part;extracellular space;intracellular membrane-bounded organelle;intracellular organelle;intracellular organelle part;intracellular part;macromolecular complex;membrane-bounded organelle;nuclear chromosome part;nuclear nucleosome;nuclear part;nucleoplasm;nucleosome;nucleus;organelle;organelle part;protein-DNA complex	Alcoholism;Systemic lupus erythematosus;Viral carcinogenesis	REACT_169168;REACT_169185;REACT_169436;REACT_2204;REACT_22186;REACT_2232;REACT_263923;REACT_263965;REACT_264242;REACT_264245;REACT_264303;REACT_264352;REACT_264541;REACT_268237;REACT_268530;REACT_27271;REACT_355391;REACT_75792;REACT_75925;REACT_7963			0.694437	0.829261	0.522135
O75914	O75914	PAK3_HUMAN	Serine/threonine-protein kinase PAK 3 (EC 2.7.11.1) (Beta-PAK) (Oligophrenin-3) (p21-activated kinase 3) (PAK-3)	PAK3	PAK3 OPHN3	17.4499	16.2346	16.3046	18.0028	15.3116	16.9015	17.6857	17.458	18.5642	16.7997	17.5308	15.7695	18.1744	15.7857	16.3967	17.4015	16.4172	16.6475	15.0509	16.3681	16.1974	17.0285	19.5623	16.4716	17.371	17.4983		activation of immune response;activation of innate immune response;activation of MAPK activity;anatomical structure development;anatomical structure morphogenesis;antigen receptor-mediated signaling pathway;axon guidance;axonogenesis;biological regulation;cell migration;cell motility;cell part morphogenesis;cell projection morphogenesis;cell projection organization;cell surface receptor linked si…	adenyl nucleotide binding;adenyl ribonucleotide binding;ATP binding;binding;catalytic activity;cation binding;enzyme binding;GTPase binding;ion binding;kinase activity;MAP kinase kinase activity;metal ion binding;nucleotide binding;phosphotransferase activity, alcohol group as acceptor;protein binding;protein kinase activity;protein serine/threonine kinase activity;protein serine/threonine/tyrosi…	cell part;cytoplasm;cytoplasmic part;cytosol;endosome;intracellular membrane-bounded organelle;intracellular organelle;intracellular part;membrane;membrane-bounded organelle;organelle;plasma membrane	Axon guidance;ErbB signaling pathway;Focal adhesion;Human immunodeficiency virus 1 infection;Pathogenic Escherichia coli infection;Ras signaling pathway;Regulation of actin cytoskeleton;Renal cell carcinoma;T cell receptor signaling pathway	REACT_12623;REACT_163701;REACT_19226;REACT_19236;REACT_19238;REACT_263991;REACT_264047;REACT_355347;REACT_355503			0.813439	0.902704	0.13034
O94885	O94885	SASH1_HUMAN	SAM and SH3 domain-containing protein 1 (Proline-glutamate repeat-containing protein)	SASH1	SASH1 KIAA0790 PEPE1	16.6077	16.5626	17.0576	16.0861	18.1159	17.2043	16.6279	17.1308	18.6248	19.6029	16.7297	18.0405	18.3518	17.1391	16.1921	16.8814	15.8552	15.1018	20.5399	18.2633	17.913	20.1551	18.2432	16.8551	17.3394	19.3035		biological regulation;cellular macromolecule metabolic process;cellular metabolic process;cellular process;cellular protein metabolic process;macromolecule metabolic process;macromolecule modification;metabolic process;positive regulation of angiogenesis;positive regulation of biological process;positive regulation of catalytic activity;positive regulation of cell communication;positive regulatio…	binding;enzyme binding;kinase binding;mitogen-activated protein kinase kinase kinase binding;protein binding;protein complex scaffold;protein C-terminus binding;protein kinase binding;structural molecule activity	cell part;macromolecular complex;membrane;protein complex					0.0665583	0.208071	1.6539
O94929	O94929	ABLM3_HUMAN	Actin-binding LIM protein 3 (abLIM-3) (Actin-binding LIM protein family member 3)	ABLIM3	ABLIM3 KIAA0843 HMFN1661	19.4695	19.0148	19.3612	14.8222	18.6656	19.8668	17.218	19.413	18.771	19.5315	15.502	18.8096	17.3218	18.8556	19.0678	18.5272	19.1849	18.664	18.7795	18.9977	19.7522	19.1882	19.4488	18.7482	16.2717	19.5558		actin cytoskeleton organization;actin filament-based process;anatomical structure formation involved in morphogenesis;axon guidance;biological regulation;biosynthetic process;cell projection assembly;cell projection organization;cellular biosynthetic process;cellular component assembly;cellular component assembly at cellular level;cellular component assembly involved in morphogenesis;cellular com…	binding;cation binding;ion binding;metal ion binding;transition metal ion binding;zinc ion binding	actin filament bundle;actomyosin;cell part;cell projection;cytoplasm;cytoskeletal part;intracellular organelle part;intracellular part;lamellipodium;organelle part;stress fiber	Axon guidance	REACT_22351			0.192756	0.388438	0.779273
O95395	O95395	GCNT3_HUMAN	Beta-1,3-galactosyl-O-glycosyl-glycoprotein beta-1,6-N-acetylglucosaminyltransferase 3 (EC 2.4.1.102) (EC 2.4.1.148) (EC 2.4.1.150) (C2GnT-mucin type) (C2GnT-M) (hC2GnT-M) (Core 2/core 4 beta-1,6-N-acetylglucosaminyltransferase) (C2/4GnT)	GCNT3	GCNT3	18.7604	19.7754	16.6925	19.5039	18.5512	20.5846	17.9666	17.6946	17.9233	16.927	19.0097	16.5726	16.9006	18.1707	16.9111	18.374	17.3396	19.1194	19.777	18.0297	17.2514	18.6849	19.903	19.0773	16.9342	17.5933		anatomical structure morphogenesis;carbohydrate metabolic process;cellular carbohydrate metabolic process;cellular macromolecule metabolic process;cellular metabolic process;cellular process;cellular protein metabolic process;developmental process;digestive system process;glycosylation;immune system process;immunoglobulin production;immunoglobulin production in mucosal tissue;immunoglobulin produ…	acetylgalactosaminyl-O-glycosyl-glycoprotein beta-1,6-N-acetylglucosaminyltransferase activity;acetylglucosaminyltransferase activity;beta-1,3-galactosyl-O-glycosyl-glycoprotein beta-1,6-N-acetylglucosaminyltransferase activity;catalytic activity;N-acetyllactosaminide beta-1,6-N-acetylglucosaminyltransferase activity;transferase activity;transferase activity, transferring glycosyl groups;transfer…	cell part;cytoplasmic part;extracellular membrane-bounded organelle;extracellular organelle;extracellular region part;extracellular vesicular exosome;Golgi apparatus part;Golgi membrane;integral to membrane;intracellular organelle part;intracellular part;intrinsic to membrane;membrane;membrane part;membrane-bounded organelle;membrane-bounded vesicle;organelle;organelle membrane;organelle part;ves…	Metabolic pathways;Mucin type O-glycan biosynthesis	REACT_115606			0.391051	0.58482	-0.782548
O95436	O95436	NPT2B_HUMAN	Sodium-dependent phosphate transport protein 2B (Sodium-phosphate transport protein 2B) (Na(+)-dependent phosphate cotransporter 2B) (NaPi3b) (Sodium/phosphate cotransporter 2B) (Na(+)/Pi cotransporter 2B) (NaPi-2b) (Solute carrier family 34 member 2)	SLC34A2	SLC34A2	16.5583	17.19	16.0184	16.9852	17.3363	17.1775	16.9721	15.9153	15.9535	16.3849	16.3061	16.6459	16.6245	18.5871	17.2603	16.4574	20.7869	20.5656	15.9089	15.1783	15.2383	16.3331	14.7681	18.1829	16.0385	15.878		aging;anion homeostasis;anion transport;biological regulation;cation transport;cellular anion homeostasis;cellular chemical homeostasis;cellular homeostasis;cellular ion homeostasis;cellular phosphate ion homeostasis;cellular process;cellular trivalent inorganic anion homeostasis;chemical homeostasis;chordate embryonic development;developmental process;embryo development;embryo development ending…	active transmembrane transporter activity;alkali metal ion binding;anion binding;anion transmembrane transporter activity;anion:cation symporter activity;binding;cation binding;cation transmembrane transporter activity;inorganic anion transmembrane transporter activity;inorganic cation transmembrane transporter activity;ion binding;ion transmembrane transporter activity;metal ion binding;metal io…	apical plasma membrane;brush border membrane;cell part;cell projection membrane;cell projection part;integral to membrane;integral to plasma membrane;intrinsic to membrane;intrinsic to plasma membrane;membrane;membrane part;microvillus membrane;organelle;plasma membrane;plasma membrane part;vesicle	Mineral absorption;Parathyroid hormone synthesis, secretion and action	REACT_19411			0.0741161	0.221306	-1.08382
O95716	O95716	RAB3D_HUMAN	Ras-related protein Rab-3D	RAB3D	RAB3D GOV RAB16	21.889	21.7714	21.0486	20.9935	21.4372	15.8336	19.8442	15.8936	18.0068	21.4432	16.7763	19.4356	17.8071	21.3171	21.0501	15.7019	20.7555	20.6227	21.2103	19.9317	17.1973	20.2039	20.6172	16.5009	20.9648	19.6411		biological regulation;cellular macromolecule metabolic process;cellular metabolic process;cellular process;cellular protein metabolic process;cellular response to stimulus;establishment of localization;establishment of localization in cell;establishment of protein localization;exocytosis;intracellular protein transport;intracellular signal transduction;intracellular transport;macromolecule metabo…	binding;catalytic activity;cytoskeletal protein binding;GTP binding;GTPase activity;guanyl nucleotide binding;guanyl ribonucleotide binding;hydrolase activity;hydrolase activity, acting on acid anhydrides;hydrolase activity, acting on acid anhydrides, in phosphorus-containing anhydrides;myosin binding;myosin V binding;nucleoside-triphosphatase activity;nucleotide binding;protein binding;purine nu…	cell part;clathrin-coated vesicle;coated vesicle;cytoplasmic membrane-bounded vesicle;cytoplasmic part;cytoplasmic vesicle;cytoplasmic vesicle membrane;cytoplasmic vesicle part;endosome;extracellular membrane-bounded organelle;extracellular organelle;extracellular region part;extracellular vesicular exosome;intracellular membrane-bounded organelle;intracellular organelle;intracellular organelle p…	Pancreatic secretion				0.393072	0.586259	1.63054
Q6NZI2	Q6NZI2	CAVN1_HUMAN	Caveolae-associated protein 1 (Cavin-1) (Polymerase I and transcript release factor)	CAVIN1	CAVIN1 PTRF FKSG13	17.2328	17.9181	26.5771	22.1003	24.0398	18.5769	18.2326	25.1545	18.9927	25.6386	17.5717	18.7451	18.1662	17.324	18.2582	17.9832	18.3837	19.2248	18.4047	17.9593	16.9682	20.8223	20.0276	20.4793	18.4857	25.7079	Acetyl [N-Term]	biological regulation;biosynthetic process;cellular biosynthetic process;cellular macromolecule biosynthetic process;cellular macromolecule metabolic process;cellular metabolic process;cellular nitrogen compound metabolic process;cellular process;gene expression;macromolecule biosynthetic process;macromolecule metabolic process;metabolic process;nitrogen compound metabolic process;nucleic acid me…	binding;nucleic acid binding;RNA binding;rRNA binding;rRNA primary transcript binding	caveola;cell part;cytoplasm;cytoplasmic part;cytosol;endoplasmic reticulum;intracellular membrane-bounded organelle;intracellular organelle;intracellular organelle part;intracellular part;macromolecular complex;membrane;membrane part;membrane raft;membrane-bounded organelle;mitochondrion;nuclear part;nucleoplasm;nucleus;organelle;organelle part;plasma membrane;plasma membrane part;protein complex		REACT_1074	+	+	0.00192874	0.0435535	6.31823
P02511	P02511	CRYAB_HUMAN	Alpha-crystallin B chain (Alpha(B)-crystallin) (Heat shock protein beta-5) (HspB5) (Renal carcinoma antigen NY-REN-27) (Rosenthal fiber component)	CRYAB	CRYAB CRYA2 HSPB5	15.0018	17.1408	15.2914	24.8156	17.1127	16.1876	15.1742	17.3888	15.3354	25.9317	16.6402	15.3119	16.6559	17.2103	15.9878	16.4044	16.2071	16.6927	17.5577	18.3699	18.7748	20.024	14.6826	17.6258	16.98	15.6881	Acetyl [N-Term]	aging;anatomical structure development;apoptosis;apoptosis involved in morphogenesis;biological regulation;cell death;cellular component assembly;cellular component assembly at cellular level;cellular component organization;cellular component organization at cellular level;cellular component organization or biogenesis;cellular component organization or biogenesis at cellular level;cellular develo…	binding;cation binding;identical protein binding;ion binding;metal ion binding;protein binding;protein dimerization activity;protein homodimerization activity;structural constituent of eye lens;structural molecule activity;unfolded protein binding	actin filament bundle;cell part;cell surface;contractile fiber part;cytoplasm;cytoplasmic part;cytoskeletal part;cytoskeleton;cytosol;extracellular membrane-bounded organelle;extracellular organelle;extracellular region part;extracellular vesicular exosome;Golgi apparatus;intracellular membrane-bounded organelle;intracellular non-membrane-bounded organelle;intracellular organelle;intracellular or…	Longevity regulating pathway - multiple species;Protein processing in endoplasmic reticulum				0.212494	0.410297	3.14358
P04439	P04439	HLAA_HUMAN	HLA class I histocompatibility antigen, A alpha chain (Human leukocyte antigen A) (HLA-A)	HLA-A	HLA-A HLAA	16.6292	23.2313	16.2511	20.3901	24.2819	16.9648	21.0795	21.0148	16.0862	16.331	17.5984	19.6084	17.9255	25.3561	19.2388	15.6458	22.7904	19.4249	17.7174	22.7609	21.2812	17.6067	17.997	16.7828	16.9966	19.6227		antigen processing and presentation;antigen processing and presentation of exogenous antigen;antigen processing and presentation of exogenous peptide antigen;antigen processing and presentation of exogenous peptide antigen via MHC class I;antigen processing and presentation of exogenous peptide antigen via MHC class I, TAP-dependent;antigen processing and presentation of exogenous peptide antigen…	antigen binding;beta-2-microglobulin binding;binding;peptide antigen binding;peptide binding;protein binding;TAP binding	cell part;cell surface;coated vesicle membrane;cytoplasmic part;cytoplasmic vesicle membrane;cytoplasmic vesicle part;early endosome membrane;endocytic vesicle membrane;endoplasmic reticulum;endoplasmic reticulum part;endosomal part;endosome membrane;ER to Golgi transport vesicle membrane;Golgi apparatus;Golgi apparatus part;Golgi membrane;integral to endoplasmic reticulum membrane;integral to lu…	Allograft rejection;Antigen processing and presentation;Autoimmune thyroid disease;Cell adhesion molecules (CAMs);Cellular senescence;Endocytosis;Epstein-Barr virus infection;Graft-versus-host disease;Herpes simplex infection;Human cytomegalovirus infection;Human immunodeficiency virus 1 infection;Human papillomavirus infection;Human T-cell leukemia virus 1 infection;Kaposi sarcoma-associated her…	REACT_111168;REACT_111178;REACT_11152;REACT_25078;REACT_25162;REACT_75795			0.895988	0.94836	-0.329247
P05186	P05186	PPBT_HUMAN	Alkaline phosphatase, tissue-nonspecific isozyme (AP-TNAP) (TNSALP) (EC 3.1.3.1) (Alkaline phosphatase liver/bone/kidney isozyme)	ALPL	ALPL	16.7222	16.379	14.8999	15.7265	15.684	17.2497	15.3977	15.9675	19.6506	19.11	15.4024	18.4606	15.9058	18.9043	15.7035	15.8111	15.4892	15.4669	16.5891	15.2432	20.3739	13.6552	19.397	13.7838	17.4428	13.1041		anatomical structure development;biomineral tissue development;cell differentiation;cellular developmental process;cellular process;cellular response to chemical stimulus;cellular response to organic cyclic compound;cellular response to organic substance;cellular response to stimulus;cementum mineralization;developmental process;developmental process involved in reproduction;endochondral ossifica…	alkaline phosphatase activity;binding;catalytic activity;cation binding;hydrolase activity;hydrolase activity, acting on acid anhydrides;hydrolase activity, acting on acid anhydrides, in phosphorus-containing anhydrides;hydrolase activity, acting on ester bonds;ion binding;metal ion binding;phosphatase activity;phosphoric ester hydrolase activity;pyrophosphatase activity	anchored to membrane;cell part;extracellular matrix;extracellular membrane-bounded organelle;extracellular organelle;extracellular region part;extracellular space;extracellular vesicular exosome;integral to membrane;intrinsic to membrane;membrane;membrane part;membrane-bounded organelle;membrane-bounded vesicle;organelle;plasma membrane;vesicle	Folate biosynthesis;Metabolic pathways;Thiamine metabolism				0.366877	0.56396	-1.50853
P07225	P07225	PROS_HUMAN	Vitamin K-dependent protein S	PROS1	PROS1 PROS	15.8809	17.6454	15.7973	17.7251	18.3271	16.9032	16.0544	15.0818	16.1999	17.5158	15.4073	16.2078	16.7384	15.411	17.9526	16.1586	17.3475	18.2667	17.6108	19.0522	16.2592	17.8924	18.2861	17.8753	17.2437	15.7597		biological regulation;blood coagulation;cell activation;cell migration;cell motility;cellular component movement;cellular macromolecule metabolic process;cellular metabolic process;cellular process;cellular protein metabolic process;coagulation;defense response;establishment of localization;establishment of localization in cell;exocytosis;fibrinolysis;hemostasis;immune response;immune system proc…	binding;calcium ion binding;cation binding;endopeptidase inhibitor activity;endopeptidase regulator activity;enzyme inhibitor activity;enzyme regulator activity;ion binding;metal ion binding;peptidase inhibitor activity;peptidase regulator activity	blood microparticle;cell part;cytoplasmic membrane-bounded vesicle lumen;cytoplasmic part;cytoplasmic vesicle part;endoplasmic reticulum membrane;endoplasmic reticulum part;extracellular membrane-bounded organelle;extracellular organelle;extracellular region;extracellular region part;extracellular space;extracellular vesicular exosome;Golgi apparatus part;Golgi lumen;Golgi membrane;intracellular …	Complement and coagulation cascades	REACT_1050;REACT_118707;REACT_12051;REACT_1439;REACT_1906;REACT_318;REACT_733			0.743412	0.862133	0.259608
P07996	P07996	TSP1_HUMAN	Thrombospondin-1 (Glycoprotein G)	THBS1	THBS1 TSP TSP1	19.2004	17.0396	17.378	16.8944	22.3836	17.7067	16.8212	24.871	17.4677	20.1015	17.6489	15.858	17.0165	20.4799	17.4565	17.2456	21.2293	17.7424	16.3299	17.0936	17.3913	18.1325	17.6839	16.8353	18.9884	20.4681		activation of MAPK activity;anatomical structure development;anatomical structure formation involved in morphogenesis;anatomical structure morphogenesis;angiogenesis;behavior;behavioral response to pain;biological adhesion;biological regulation;blood coagulation;carbohydrate metabolic process;cartilage development;cartilage development involved in endochondral bone morphogenesis;cell activation;c…	binding;calcium ion binding;carbohydrate binding;cation binding;collagen binding;collagen V binding;cytokine binding;extracellular matrix binding;fibrinogen binding;fibroblast growth factor binding;fibronectin binding;glycoprotein binding;glycosaminoglycan binding;growth factor binding;heparin binding;identical protein binding;integrin binding;ion binding;laminin binding;lipid binding;lipoprotein…	cell part;cell surface;cytoplasmic membrane-bounded vesicle;cytoplasmic membrane-bounded vesicle lumen;cytoplasmic part;cytoplasmic vesicle;cytoplasmic vesicle part;endoplasmic reticulum;endoplasmic reticulum lumen;endoplasmic reticulum part;external side of plasma membrane;extracellular matrix;extracellular membrane-bounded organelle;extracellular organelle;extracellular region;extracellular reg…	Bladder cancer;ECM-receptor interaction;Focal adhesion;Human papillomavirus infection;Malaria;MicroRNAs in cancer;p53 signaling pathway;Phagosome;PI3K-Akt signaling pathway;Proteoglycans in cancer;Rap1 signaling pathway;TGF-beta signaling pathway	REACT_13552;REACT_163942;REACT_16888;REACT_264269;REACT_318			0.139316	0.317233	2.7811
P08034	P08034	CXB1_HUMAN	Gap junction beta-1 protein (Connexin-32) (Cx32) (GAP junction 28 kDa liver protein)	GJB1	GJB1 CX32	19.5151	18.353	16.2291	18.4734	16.4932	16.4117	17.1077	18.0612	19.5334	18.2886	16.518	15.868	18.1777	19.1897	17.3565	16.3406	16.9013	16.5384	16.8381	16.0734	16.3128	17.538	16.476	15.6366	18.0285	18.764		anatomical structure development;cell communication;cell junction assembly;cell junction organization;cell-cell junction assembly;cell-cell junction organization;cell-cell signaling;cellular component assembly;cellular component assembly at cellular level;cellular component organization;cellular component organization at cellular level;cellular component organization or biogenesis;cellular compon…		cell part;connexon complex;cytoplasmic part;endoplasmic reticulum membrane;endoplasmic reticulum part;integral to membrane;intracellular organelle part;intracellular part;intrinsic to membrane;macromolecular complex;membrane;membrane part;organelle membrane;organelle part;plasma membrane part;protein complex		REACT_9392;REACT_9398;REACT_9509			0.426673	0.618476	0.633025
P0C7P1	P0C7P1	RBY1D_HUMAN	RNA-binding motif protein, Y chromosome, family 1 member D	RBMY1D	RBMY1D	22.0373	19.4572	19.5363	18.2037	20.2544	17.8829	16.5438	18.7148	18.0364	22.8622	19.0284	18.4656	17.0076	19.6345	17.4262	21.3312	20.14	16.519	16.9989	18.6187	18.5492	17.2266	18.8357	20.5268	19.2929	18.3782		cellular macromolecule metabolic process;cellular metabolic process;cellular nitrogen compound metabolic process;cellular process;macromolecule metabolic process;metabolic process;mRNA metabolic process;mRNA processing;nitrogen compound metabolic process;nucleic acid metabolic process;nucleobase-containing compound metabolic process;primary metabolic process;RNA metabolic process;RNA processing;R…	binding;nucleic acid binding;nucleotide binding;RNA binding	cell part;intracellular membrane-bounded organelle;intracellular organelle;intracellular part;membrane-bounded organelle;nucleus;organelle					0.838879	0.916136	0.331388
P0C7U0	P0C7U0	ELFN1_HUMAN	Protein ELFN1 (Extracellular leucine-rich repeat and fibronectin type-III domain-containing protein 1) (Protein phosphatase 1 regulatory subunit 28)	ELFN1	ELFN1 PPP1R28	17.0033	17.0948	15.6209	15.5811	20.1097	17.178	16.6392	17.5339	16.9149	17.0409	16.6761	17.4619	17.2105	17.0536	16.9936	16.9018	15.9257	19.2518	17.7137	17.6087	17.5007	15.9877	16.4193	16.8852	17.1103	17.5512		biological regulation;cellular component organization;cellular component organization or biogenesis;negative regulation of catalytic activity;negative regulation of hydrolase activity;negative regulation of molecular function;negative regulation of phosphatase activity;regulation of biological process;regulation of catalytic activity;regulation of cellular metabolic process;regulation of cellular…	binding;enzyme binding;enzyme inhibitor activity;enzyme regulator activity;phosphatase binding;phosphatase inhibitor activity;phosphatase regulator activity;protein binding;protein phosphatase inhibitor activity;protein phosphatase regulator activity	cell part;cell projection;dendrite;excitatory synapse;extracellular membrane-bounded organelle;extracellular organelle;extracellular region part;extracellular vesicular exosome;integral to membrane;intrinsic to membrane;membrane part;membrane-bounded organelle;membrane-bounded vesicle;neuron projection;organelle;synapse;vesicle					0.882528	0.940602	-0.0575321
P0CK96	P0CK96	S352B_HUMAN	Solute carrier family 35 member E2B	SLC35E2B	SLC35E2B KIAA0447	17.5426	17.3479	16.3018	17.7863	17.3958	17.8675	17.0858	17.6155	17.2423	15.4295	17.7183	18.0178	16.6604	18.7223	19.0082	18.7729	18.201	17.7759	16.2174	19.8236	17.2313	17.519	18.323	17.077	17.4922	18.3011			active transmembrane transporter activity;antiporter activity;secondary active transmembrane transporter activity;transmembrane transporter activity;transporter activity	cell part;cytoplasmic part;Golgi apparatus;integral to membrane;intracellular membrane-bounded organelle;intracellular organelle;intracellular part;intrinsic to membrane;membrane part;membrane-bounded organelle;organelle					0.358042	0.555513	-0.789523
P11532	P11532	DMD_HUMAN	Dystrophin	DMD	DMD	19.0705	18.6342	19.2184	18.8163	18.0686	17.9893	18.8635	18.2968	18.9743	18.0424	17.3842	17.3959	15.8566	19.0411	19.2048	18.4957	18.7077	18.5883	19.4773	16.2939	18.041	20.3973	17.887	17.3773	16.1973	17.1287		actin filament-based movement;actin filament-based process;actin-mediated cell contraction;actin-myosin filament sliding;anatomical structure development;anatomical structure homeostasis;biological regulation;biosynthetic process;calcium-mediated signaling;cardiac muscle contraction;cell development;cellular biosynthetic process;cellular component assembly;cellular component assembly at cellular …	actin binding;binding;cation binding;cytoskeletal protein binding;dystroglycan binding;enzyme binding;glycoprotein binding;ion binding;metal ion binding;myosin binding;nitric-oxide synthase binding;protein binding;structural constituent of cytoskeleton;structural constituent of muscle;structural molecule activity;transition metal ion binding;vinculin binding;zinc ion binding	cell junction;cell part;cell projection;cell projection membrane;cell projection part;cell surface;cell-substrate junction;contractile fiber part;costamere;cytoplasmic part;cytoskeleton;cytosol;dystrophin-associated glycoprotein complex;filopodium;filopodium membrane;intracellular membrane-bounded organelle;intracellular non-membrane-bounded organelle;intracellular organelle;intracellular part;ma…	Arrhythmogenic right ventricular cardiomyopathy (ARVC);Dilated cardiomyopathy (DCM);Hypertrophic cardiomyopathy (HCM);Viral myocarditis	REACT_163874;REACT_16969			0.550412	0.727992	0.620627
P15153	P15153	RAC2_HUMAN	Ras-related C3 botulinum toxin substrate 2 (GX) (Small G protein) (p21-Rac2)	RAC2	RAC2	15.1838	16.4265	22.7598	16.8879	14.0111	19.4095	16.5214	22.2325	17.1594	16.003	15.7068	15.9052	17.6411	15.1472	15.8821	16.1758	16.1914	16.5431	16.6432	16.4844	21.0771	12.8496	15.0587	16.4774	16.7845	18.0514		actin cytoskeleton organization;actin filament organization;actin filament-based process;anatomical structure homeostasis;axon guidance;biological adhesion;biological regulation;blood coagulation;bone resorption;cell activation;cell adhesion;cell projection assembly;cell projection organization;cell surface receptor linked signaling pathway;cell-cell adhesion;cellular component assembly;cellular …	binding;catalytic activity;GTP binding;GTPase activity;guanyl nucleotide binding;guanyl ribonucleotide binding;hydrolase activity;hydrolase activity, acting on acid anhydrides;hydrolase activity, acting on acid anhydrides, in phosphorus-containing anhydrides;nucleoside-triphosphatase activity;nucleotide binding;purine nucleotide binding;purine ribonucleoside triphosphate binding;purine ribonucleo…	adherens junction;anchoring junction;cell junction;cell part;cell projection;cell-substrate adherens junction;cell-substrate junction;cytoplasmic part;cytoplasmic vesicle membrane;cytoplasmic vesicle part;cytosol;endocytic vesicle membrane;envelope;extracellular membrane-bounded organelle;extracellular organelle;extracellular region part;extracellular vesicular exosome;focal adhesion;intracellula…	Adherens junction;Axon guidance;B cell receptor signaling pathway;cAMP signaling pathway;Chemokine signaling pathway;Choline metabolism in cancer;Colorectal cancer;Fc epsilon RI signaling pathway;Fc gamma R-mediated phagocytosis;Fluid shear stress and atherosclerosis;Focal adhesion;Human cytomegalovirus infection;Human immunodeficiency virus 1 infection;Leukocyte transendothelial migration;MAPK s…	REACT_11051;REACT_1695;REACT_18407;REACT_19277;REACT_264199;REACT_355141			0.932916	0.967617	0.190745
P15509	P15509	CSF2R_HUMAN	Granulocyte-macrophage colony-stimulating factor receptor subunit alpha (GM-CSF-R-alpha) (GMCSFR-alpha) (GMR-alpha) (CDw116) (CD antigen CD116)	CSF2RA	CSF2RA CSF2R CSF2RY	24.2251	24.0221	24.3283	24.6247	24.3041	24.7471	24.2636	24.664	24.4417	24.0126	24.3709	24.8414	24.5403	23.8083	24.0623	24.1569	24.1379	24.6378	24.5688	15.9381	23.6104	16.5683	15.0876	15.8993	17.1407	23.937		response to chemical stimulus;response to ethanol;response to organic substance;response to stimulus	binding;cytokine binding;cytokine receptor activity;molecular transducer activity;protein binding;receptor activity;signal transducer activity;signaling receptor activity;transmembrane signaling receptor activity	cell part;extracellular region;integral to membrane;integral to plasma membrane;intrinsic to membrane;intrinsic to plasma membrane;membrane;membrane part;plasma membrane;plasma membrane part	Cytokine-cytokine receptor interaction;Hematopoietic cell lineage;JAK-STAT signaling pathway;Pathways in cancer	REACT_1695;REACT_19290;REACT_23837;REACT_23891			0.335468	0.534071	-2.01769
P04083	P04083	ANXA1_HUMAN	Annexin A1 (Annexin I) (Annexin-1) (Calpactin II) (Calpactin-2) (Chromobindin-9) (Lipocortin I) (Phospholipase A2 inhibitory protein) (p35)	ANXA1	ANXA1 ANX1 LPC1	21.8368	22.3746	28.6896	23.9893	29.0012	21.0526	22.5747	28.5481	29.9242	27.4641	27.2943	20.7284	21.1221	22.5278	22.3264	21.8175	26.9085	25.1446	21.9593	27.4445	23.8604	26.5405	22.7496	22.3154	21.2721	28.3818		acid secretion;alpha-beta T cell activation;alpha-beta T cell differentiation;anatomical structure development;arachidonic acid secretion;biological regulation;carboxylic acid transport;cell activation;cell differentiation;cell surface receptor linked signaling pathway;cellular component movement;cellular developmental process;cellular macromolecule metabolic process;cellular metabolic process;ce…	ATPase activity;ATPase activity, coupled;binding;binding, bridging;calcium ion binding;calcium-dependent phospholipid binding;calcium-dependent protein binding;catalytic activity;cation binding;DNA binding;DNA-dependent ATPase activity;double-stranded DNA-dependent ATPase activity;enzyme inhibitor activity;enzyme regulator activity;helicase activity;hydrolase activity;hydrolase activity, acting o…	adherens junction;anchoring junction;basolateral plasma membrane;cell junction;cell part;cell projection;cell surface;cell-substrate adherens junction;cell-substrate junction;cilium;cornified envelope;cytoplasm;cytoplasmic part;cytoskeleton;endosome;extracellular membrane-bounded organelle;extracellular organelle;extracellular region;extracellular region part;extracellular space;extracellular ves…		REACT_17044;REACT_18283;REACT_19231;REACT_21264	+	+	4.25151e-05	0.00688889	6.10365
P18850	P18850	ATF6A_HUMAN	Cyclic AMP-dependent transcription factor ATF-6 alpha (cAMP-dependent transcription factor ATF-6 alpha) (Activating transcription factor 6 alpha) (ATF6-alpha) [Cleaved into: Processed cyclic AMP-dependent transcription factor ATF-6 alpha]	ATF6	ATF6	18.182	16.5711	16.7755	16.5669	16.6815	16.4538	15.6344	17.2387	17.9893	16.6692	16.3161	17.4178	17.6429	19.3832	18.8847	17.2681	19.0477	17.4476	18.5233	18.0973	16.5137	18.0293	17.7502	17.4669	16.3473	17.7464		biological regulation;biosynthetic process;cellular biosynthetic process;cellular macromolecule biosynthetic process;cellular macromolecule metabolic process;cellular metabolic process;cellular nitrogen compound metabolic process;cellular process;cellular protein metabolic process;cellular response to chemical stimulus;cellular response to organic substance;cellular response to stimulus;cellular …	binding;cAMP response element binding;DNA binding;nucleic acid binding;nucleic acid binding transcription factor activity;protein binding;protein binding transcription factor activity;protein dimerization activity;protein heterodimerization activity;regulatory region DNA binding;regulatory region nucleic acid binding;RNA polymerase II regulatory region DNA binding;RNA polymerase II regulatory reg…	cell part;cytoplasmic part;endoplasmic reticulum;endoplasmic reticulum membrane;endoplasmic reticulum part;envelope;Golgi apparatus;Golgi apparatus part;Golgi membrane;integral to endoplasmic reticulum membrane;integral to membrane;integral to organelle membrane;intracellular membrane-bounded organelle;intracellular organelle;intracellular organelle part;intracellular part;intrinsic to endoplasmi…	Alzheimer disease;Protein processing in endoplasmic reticulum	REACT_18348;REACT_18355;REACT_18423			0.711562	0.840388	-0.266075
P19086	P19086	GNAZ_HUMAN	Guanine nucleotide-binding protein G(z) subunit alpha (G(x) alpha chain) (Gz-alpha)	GNAZ	GNAZ	19.0908	17.2029	17.757	19.291	17.9046	17.6918	17.7022	19.0422	18.9338	17.0772	16.3544	17.5945	18.1926	18.0917	19.0174	16.4109	19.4209	17.6878	19.5314	15.0485	17.6574	15.8812	18.9905	18.0904	17.8057	16.7071		biological regulation;cAMP-mediated signaling;cell surface receptor linked signaling pathway;cellular process;cellular response to stimulus;cyclic-nucleotide-mediated signaling;G-protein coupled receptor protein signaling pathway;G-protein signaling, coupled to cAMP nucleotide second messenger;G-protein signaling, coupled to cyclic nucleotide second messenger;inhibition of adenylate cyclase activ…	binding;catalytic activity;cation binding;G-protein beta/gamma-subunit complex binding;G-protein-coupled receptor binding;GTP binding;GTPase activity;guanyl nucleotide binding;guanyl ribonucleotide binding;hydrolase activity;hydrolase activity, acting on acid anhydrides;hydrolase activity, acting on acid anhydrides, in phosphorus-containing anhydrides;ion binding;metabotropic serotonin receptor b…	cell part;cytoplasmic part;cytosol;endoplasmic reticulum;envelope;extracellular membrane-bounded organelle;extracellular organelle;extracellular region part;extracellular vesicular exosome;extrinsic to internal side of plasma membrane;extrinsic to membrane;extrinsic to plasma membrane;heterotrimeric G-protein complex;intracellular membrane-bounded organelle;intracellular organelle;intracellular o…	Long-term depression	REACT_15426;REACT_15457;REACT_19231;REACT_19327;REACT_19333			0.612232	0.774095	-0.419825
P19823	P19823	ITIH2_HUMAN	Inter-alpha-trypsin inhibitor heavy chain H2 (ITI heavy chain H2) (ITI-HC2) (Inter-alpha-inhibitor heavy chain 2) (Inter-alpha-trypsin inhibitor complex component II) (Serum-derived hyaluronan-associated protein) (SHAP)	ITIH2	ITIH2 IGHEP2	21.7677	20.4736	19.8441	19.6784	21.1378	18.9819	19.4263	20.2699	20.7539	21.0932	20.9339	19.7656	20.2253	19.7464	20.8817	20.2783	19.0133	21.8351	17.7062	16.1059	17.4378	17.6129	16.7104	16.1743	21.1541	21.5327		amine metabolic process;aminoglycan metabolic process;biological regulation;carbohydrate metabolic process;glycosaminoglycan metabolic process;hyaluronan metabolic process;macromolecule metabolic process;metabolic process;negative regulation of catalytic activity;negative regulation of endopeptidase activity;negative regulation of hydrolase activity;negative regulation of molecular function;negat…	endopeptidase inhibitor activity;endopeptidase regulator activity;enzyme inhibitor activity;enzyme regulator activity;peptidase inhibitor activity;peptidase regulator activity;serine-type endopeptidase inhibitor activity	blood microparticle;extracellular membrane-bounded organelle;extracellular organelle;extracellular region;extracellular region part;extracellular vesicular exosome;membrane-bounded organelle;membrane-bounded vesicle;organelle;vesicle					0.742589	0.861152	0.319193
P20265	P20265	PO3F2_HUMAN	POU domain, class 3, transcription factor 2 (Brain-specific homeobox/POU domain protein 2) (Brain-2) (Brn-2) (Nervous system-specific octamer-binding transcription factor N-Oct-3) (Octamer-binding protein 7) (Oct-7) (Octamer-binding transcription factor 7) (OTF-7)	POU3F2	POU3F2 BRN2 OCT7 OTF7	21.9725	20.9492	16.453	17.4247	15.571	18.453	19.4015	19.0415	18.7689	19.2391	15.6559	17.5281	20.0337	18.9906	18.0955	18.3531	19.7474	17.0522	19.8759	19.3325	17.9896	18.5384	18.474	17.6058	16.3774	18.244		anatomical structure development;astrocyte development;axon ensheathment;biological regulation;cell development;cell differentiation;cell division;cell migration;cell motility;cellular component movement;cellular developmental process;cellular process;cellular response to chemical stimulus;cellular response to organic substance;cellular response to stimulus;cerebral cortex cell migration;cerebral…	binding;DNA binding;identical protein binding;nucleic acid binding;nucleic acid binding transcription factor activity;protein binding;protein binding transcription factor activity;RNA polymerase II transcription coactivator activity;RNA polymerase II transcription cofactor activity;RNA polymerase II transcription factor binding transcription factor activity;RNA polymerase II transcription factor …	cell part;intracellular membrane-bounded organelle;intracellular organelle;intracellular organelle part;intracellular part;macromolecular complex;membrane-bounded organelle;nuclear part;nucleoplasm part;nucleus;organelle;organelle part;protein complex;transcription factor complex					0.683108	0.821548	-0.191843
P20591	P20591	MX1_HUMAN	Interferon-induced GTP-binding protein Mx1 (Interferon-induced protein p78) (IFI-78K) (Interferon-regulated resistance GTP-binding protein MxA) (Myxoma resistance protein 1) (Myxovirus resistance protein 1) [Cleaved into: Interferon-induced GTP-binding protein Mx1, N-terminally processed]	MX1	MX1	18.1322	21.2794	18.9511	16.7089	23.0129	19.7873	16.5223	18.0535	21.1334	25.8069	17.027	21.5178	19.0319	20.2668	18.3429	18.8169	23.722	16.3851	16.9926	19.1511	20.8909	20.3839	19.2719	19.5424	19.2782	18.5742	Acetyl [N-Term]	apoptosis;biological regulation;cell death;cell surface receptor linked signaling pathway;cellular process;cellular response to chemical stimulus;cellular response to cytokine stimulus;cellular response to organic substance;cellular response to stimulus;cellular response to type I interferon;cytokine-mediated signaling pathway;death;defense response;defense response to virus;immune effector proce…	binding;catalytic activity;GTP binding;GTPase activity;guanyl nucleotide binding;guanyl ribonucleotide binding;hydrolase activity;hydrolase activity, acting on acid anhydrides;hydrolase activity, acting on acid anhydrides, in phosphorus-containing anhydrides;nucleoside-triphosphatase activity;nucleotide binding;purine nucleotide binding;purine ribonucleoside triphosphate binding;purine ribonucleo…	cell part;cytoplasm;cytoplasmic part;cytosol;endoplasmic reticulum membrane;endoplasmic reticulum part;intracellular organelle part;intracellular part;membrane;membrane part;nuclear membrane;nuclear part;organelle membrane;organelle part;perinuclear region of cytoplasm	Hepatitis C;Human papillomavirus infection;Influenza A;Measles	REACT_115831;REACT_25162			0.521155	0.703853	1.22894
P20592	P20592	MX2_HUMAN	Interferon-induced GTP-binding protein Mx2 (Interferon-regulated resistance GTP-binding protein MxB) (Myxovirus resistance protein 2) (p78-related protein)	MX2	MX2	18.0548	16.0613	17.4343	17.8892	18.9463	16.4558	20.0612	19.0292	17.51	22.1412	15.8132	15.5359	17.5883	20.681	19.288	19.7315	19.5875	16.9805	17.2332	16.4891	17.7505	16.5236	18.9846	16.7201	16.3801	19.8709		biological regulation;cell surface receptor linked signaling pathway;cellular process;cellular response to chemical stimulus;cellular response to cytokine stimulus;cellular response to organic substance;cellular response to stimulus;cellular response to type I interferon;cytokine-mediated signaling pathway;defense response;defense response to virus;establishment of localization;establishment of p…	binding;catalytic activity;GTP binding;GTPase activity;guanyl nucleotide binding;guanyl ribonucleotide binding;hydrolase activity;hydrolase activity, acting on acid anhydrides;hydrolase activity, acting on acid anhydrides, in phosphorus-containing anhydrides;nucleoside-triphosphatase activity;nucleotide binding;purine nucleotide binding;purine ribonucleoside triphosphate binding;purine ribonucleo…	cell part;cytoplasm;cytoplasmic part;cytosol;intracellular membrane-bounded organelle;intracellular organelle;intracellular organelle part;intracellular part;macromolecular complex;membrane part;membrane-bounded organelle;nuclear part;nuclear pore;nucleus;organelle;organelle part;pore complex;protein complex		REACT_115831;REACT_25162			0.625307	0.783787	0.777112
P22223	P22223	CADH3_HUMAN	Cadherin-3 (Placental cadherin) (P-cadherin)	CDH3	CDH3 CDHP	15.8965	15.2509	16.3146	15.4708	17.4938	15.8187	16.5514	16.1985	18.1472	15.9867	16.6849	15.8525	15.5052	15.5932	15.9955	16.1989	18.7966	16.6684	16.1659	16.7346	15.3676	18.8187	16.0493	16.3467	16.0288	15.4824		adherens junction organization;anatomical structure homeostasis;biological adhesion;biological regulation;canonical Wnt receptor signaling pathway;cell adhesion;cell junction assembly;cell junction organization;cell surface receptor linked signaling pathway;cell-cell adhesion;cell-cell junction organization;cellular component assembly;cellular component assembly at cellular level;cellular compone…	binding;calcium ion binding;cation binding;ion binding;metal ion binding	adherens junction;anchoring junction;cell junction;cell part;cell-cell adherens junction;cell-cell junction;cytoplasm;integral to membrane;intracellular part;intrinsic to membrane;membrane;membrane part;plasma membrane	Cell adhesion molecules (CAMs)	REACT_19195			0.312038	0.513683	0.84258
P15559	P15559	NQO1_HUMAN	NAD(P)H dehydrogenase [quinone] 1 (EC 1.6.5.2) (Azoreductase) (DT-diaphorase) (DTD) (Menadione reductase) (NAD(P)H:quinone oxidoreductase 1) (Phylloquinone reductase) (Quinone reductase 1) (QR1)	NQO1	NQO1 DIA4 NMOR1	20.4864	26.3146	15.9442	16.6359	23.6198	21.9146	15.7919	25.9547	23.7417	25.5846	23.9509	21.4309	16.6713	21.9152	22.5493	17.5939	17.4683	23.961	27.2048	14.2843	16.0373	24.8393	16.3816	17.6074	22.1933	25.0658		aging;biological regulation;biosynthetic process;cell communication;cell-cell signaling;cellular biosynthetic process;cellular metabolic process;cellular nitrogen compound biosynthetic process;cellular nitrogen compound metabolic process;cellular process;developmental process;metabolic process;negative regulation of catalytic activity;negative regulation of molecular function;nitric oxide biosynt…	antioxidant activity;binding;catalytic activity;cytochrome-b5 reductase activity;identical protein binding;NAD(P)H dehydrogenase (quinone) activity;oxidoreductase activity;oxidoreductase activity, acting on NADH or NADPH;oxidoreductase activity, acting on NADH or NADPH, heme protein as acceptor;oxidoreductase activity, acting on NADH or NADPH, quinone or similar compound as acceptor;oxidoreductas…	cell body;cell part;cytoplasm;cytoplasmic part;cytosol;extracellular membrane-bounded organelle;extracellular organelle;extracellular region part;extracellular vesicular exosome;intracellular part;membrane-bounded organelle;membrane-bounded vesicle;neuronal cell body;organelle;vesicle	Fluid shear stress and atherosclerosis;Hepatocellular carcinoma;Metabolic pathways;Pathways in cancer;Ubiquinone and other terpenoid-quinone biosynthesis	REACT_13565		+	0.0061978	0.066137	5.83732
P27987	P27987	IP3KB_HUMAN	Inositol-trisphosphate 3-kinase B (EC 2.7.1.127) (Inositol 1,4,5-trisphosphate 3-kinase B) (IP3 3-kinase B) (IP3K B) (InsP 3-kinase B)	ITPKB	ITPKB	18.9822	17.4618	16.0022	19.0748	17.7703	16.1952	17.489	17.7481	16.292	16.964	16.8717	16.2807	16.7668	17.3043	19.4653	16.8919	16.4373	16.3498	16.4589	17.2197	19.8665	16.9758	17.4329	17.7333	16.0965	15.9485		biological regulation;cell surface receptor linked signaling pathway;cellular process;cellular response to stimulus;immune system process;inositol phosphate metabolic process;intracellular protein kinase cascade;intracellular signal transduction;MAPKKK cascade;metabolic process;organophosphate metabolic process;positive regulation of alpha-beta T cell activation;positive regulation of alpha-beta …	adenyl nucleotide binding;adenyl ribonucleotide binding;ATP binding;binding;catalytic activity;inositol or phosphatidylinositol kinase activity;inositol trisphosphate 3-kinase activity;inositol trisphosphate kinase activity;kinase activity;nucleotide binding;phosphotransferase activity, alcohol group as acceptor;purine nucleotide binding;purine ribonucleoside triphosphate binding;purine ribonucle…	cell part;cytoplasmic part;cytosol;intracellular part	Calcium signaling pathway;Inositol phosphate metabolism;Metabolic pathways;Phosphatidylinositol signaling system	REACT_150312			0.792285	0.891373	0.119585
P07355	P07355	ANXA2_HUMAN	Annexin A2 (Annexin II) (Annexin-2) (Calpactin I heavy chain) (Calpactin-1 heavy chain) (Chromobindin-8) (Lipocortin II) (Placental anticoagulant protein IV) (PAP-IV) (Protein I) (p36)	ANXA2	ANXA2 ANX2 ANX2L4 CAL1H LPC2D	25.1466	23.6692	29.1231	27.9917	27.6212	25.1983	24.9664	29.4534	25.7061	28.9422	24.0413	25.4332	23.6635	21.6779	25.0717	23.2294	27.2323	26.9969	25.7197	23.7858	22.5254	28.1456	25.4577	24.4925	26.9167	29.9798		anatomical structure formation involved in morphogenesis;angiogenesis;biological regulation;body fluid secretion;cellular component assembly;cellular component assembly at cellular level;cellular component organization;cellular component organization at cellular level;cellular component organization or biogenesis;cellular component organization or biogenesis at cellular level;cellular membrane or…	binding;calcium ion binding;calcium-dependent phospholipid binding;calcium-dependent protein binding;cation binding;enzyme inhibitor activity;enzyme regulator activity;ion binding;lipase inhibitor activity;lipid binding;metal ion binding;phosphatidylinositol binding;phosphatidylinositol-4,5-bisphosphate binding;phospholipase A2 inhibitor activity;phospholipase inhibitor activity;phospholipid bind…	basement membrane;basolateral plasma membrane;cell cortex;cell part;cell projection;cell surface;cytoplasmic membrane-bounded vesicle;cytoplasmic part;cytoplasmic vesicle;early endosome;endosomal part;endosome;endosome membrane;extracellular matrix part;extracellular membrane-bounded organelle;extracellular organelle;extracellular region part;extracellular space;extracellular vesicular exosome;ex…		REACT_17044;REACT_641	+	+	0.000452839	0.0262162	5.68801
P32314	P32314	FOXN2_HUMAN	Forkhead box protein N2 (Human T-cell leukemia virus enhancer factor)	FOXN2	FOXN2 HTLF	17.5627	17.5511	17.1293	18.9997	16.7096	17.6768	18.1024	17.3805	18.6121	17.6244	17.9838	17.9686	18.3257	16.8425	17.6964	17.5551	18.2923	17.5016	17.4608	17.8998	17.5368	16.8534	18.2546	15.7571	18.4334	17.352		biosynthetic process;cell differentiation;cellular biosynthetic process;cellular developmental process;cellular macromolecule biosynthetic process;cellular macromolecule metabolic process;cellular metabolic process;cellular nitrogen compound metabolic process;cellular process;developmental process;macromolecule biosynthetic process;macromolecule metabolic process;metabolic process;muscle cell dif…	binding;DNA binding;nucleic acid binding;nucleic acid binding transcription factor activity;sequence-specific DNA binding;sequence-specific DNA binding transcription factor activity	cell part;intracellular membrane-bounded organelle;intracellular organelle;intracellular organelle part;intracellular part;membrane-bounded organelle;nuclear part;nucleoplasm;nucleus;organelle;organelle part					0.420814	0.61408	-0.297425
P36269	P36269	GGT5_HUMAN	Glutathione hydrolase 5 proenzyme (EC 3.4.19.13) (Gamma-glutamyl transpeptidase-related enzyme) (GGT-rel) (Gamma-glutamyltransferase 5) (GGT 5) (EC 2.3.2.2) (Gamma-glutamyltransferase-like activity 1) (Gamma-glutamyltranspeptidase 5) (Leukotriene-C4 hydrolase) (EC 3.4.19.14) [Cleaved into: Glutathione hydrolase 5 heavy chain;Glutathione hydrolase 5 light chain]	GGT5	GGT5 GGTLA1	17.1067	18.2372	16.7818	16.5654	17.5626	16.4453	16.6239	17.6022	16.9692	21.1928	18.7546	17.4116	19.0129	16.98	15.654	16.5518	17.2871	16.868	15.5051	16.4682	17.682	17.3041	18.0796	16.3527	17.4225	18.8181		alkene biosynthetic process;amine biosynthetic process;amine metabolic process;arachidonic acid metabolic process;biosynthetic process;carboxylic acid biosynthetic process;carboxylic acid metabolic process;cellular alkene metabolic process;cellular amine metabolic process;cellular amino acid biosynthetic process;cellular amino acid metabolic process;cellular biosynthetic process;cellular ketone m…	catalytic activity;gamma-glutamyltransferase activity;transferase activity;transferase activity, transferring acyl groups;transferase activity, transferring amino-acyl groups	anchored to external side of plasma membrane;anchored to membrane;anchored to plasma membrane;cell part;integral to membrane;intrinsic to external side of plasma membrane;intrinsic to membrane;intrinsic to plasma membrane;membrane;membrane part;plasma membrane;plasma membrane part	Arachidonic acid metabolism;Glutathione metabolism;Metabolic pathways;Taurine and hypotaurine metabolism	REACT_150420;REACT_264461;REACT_6960			0.214731	0.412068	1.48181
P36955	P36955	PEDF_HUMAN	Pigment epithelium-derived factor (PEDF) (Cell proliferation-inducing gene 35 protein) (EPC-1) (Serpin F1)	SERPINF1	SERPINF1 PEDF PIG35	15.5887	16.9786	17.7336	16.7805	16.554	16.0784	16.7944	17.7147	17.0456	16.342	15.891	20.3653	17.4298	17.3659	18.291	17.6637	15.3963	15.4185	20.5502	16.5247	17.7122	16.4733	16.4295	16.536	14.9907	17.8235		aging;anatomical structure development;behavior;biological regulation;carbohydrate homeostasis;cell communication;cell proliferation;cellular chemical homeostasis;cellular glucose homeostasis;cellular homeostasis;cellular process;cellular response to carbohydrate stimulus;cellular response to chemical stimulus;cellular response to cobalt ion;cellular response to corticosteroid stimulus;cellular r…	endopeptidase inhibitor activity;endopeptidase regulator activity;enzyme inhibitor activity;enzyme regulator activity;peptidase inhibitor activity;peptidase regulator activity;serine-type endopeptidase inhibitor activity	axon hillock;axon part;basement membrane;cell part;cell projection part;cytoplasmic membrane-bounded vesicle;cytoplasmic part;cytoplasmic vesicle;extracellular matrix part;extracellular membrane-bounded organelle;extracellular organelle;extracellular region;extracellular region part;extracellular space;extracellular vesicular exosome;intracellular membrane-bounded organelle;intracellular organell…	Wnt signaling pathway				0.933876	0.968184	-0.0460749
P40126	P40126	TYRP2_HUMAN	L-dopachrome tautomerase (DCT) (DT) (EC 5.3.3.12) (L-dopachrome Delta-isomerase) (Tyrosinase-related protein 2) (TRP-2) (TRP2)	DCT	DCT TYRP2	16.343	18.9595	17.3938	16.48	16.1529	16.1432	18.114	15.8666	16.6324	15.5236	16.232	22.4522	16.1758	17.3166	16.2029	17.6176	16.1829	16.2396	16.6109	18.2796	16.5113	16.7443	15.2697	17.6249	17.7257	16.4349		amine metabolic process;anatomical structure development;aromatic amino acid family metabolic process;biological regulation;biosynthetic process;carboxylic acid metabolic process;cell development;cell division;cellular amine metabolic process;cellular amino acid metabolic process;cellular aromatic compound metabolic process;cellular biosynthetic process;cellular developmental process;cellular ket…	binding;catalytic activity;cation binding;copper ion binding;dopachrome isomerase activity;intramolecular oxidoreductase activity;intramolecular oxidoreductase activity, transposing C=C bonds;ion binding;isomerase activity;metal ion binding;oxidoreductase activity;transition metal ion binding	cell part;cytoplasmic membrane-bounded vesicle;cytoplasmic part;cytoplasmic vesicle;cytoplasmic vesicle membrane;cytoplasmic vesicle part;cytosol;integral to membrane;intracellular membrane-bounded organelle;intracellular organelle;intracellular organelle part;intracellular part;intrinsic to membrane;melanosome;melanosome membrane;membrane;membrane part;membrane-bounded organelle;membrane-bounded…	Melanogenesis;Metabolic pathways;Tyrosine metabolism	REACT_355245			0.204205	0.40204	-0.670939
P41162	P41162	ETV3_HUMAN	ETS translocation variant 3 (ETS domain transcriptional repressor PE1) (PE-1) (Mitogenic Ets transcriptional suppressor)	ETV3	ETV3 METS PE1	17.0898	17.9918	17.1653	17.4186	17.0474	18.4421	17.7583	16.8552	17.5932	17.5004	16.0325	17.6604	16.221	17.1409	18.592	18.0744	19.889	17.465	17.4827	17.656	17.5303	15.7437	16.4797	17.0174	18.2917	16.3368		biological regulation;biosynthetic process;cell differentiation;cellular biosynthetic process;cellular developmental process;cellular macromolecule biosynthetic process;cellular macromolecule metabolic process;cellular metabolic process;cellular nitrogen compound metabolic process;cellular process;developmental process;macromolecule biosynthetic process;macromolecule metabolic process;metabolic p…	binding;DNA binding;nucleic acid binding;nucleic acid binding transcription factor activity;sequence-specific DNA binding;sequence-specific DNA binding RNA polymerase II transcription factor activity;sequence-specific DNA binding transcription factor activity	cell part;intracellular membrane-bounded organelle;intracellular organelle;intracellular organelle part;intracellular part;macromolecular complex;membrane-bounded organelle;nuclear part;nucleoplasm part;nucleus;organelle;organelle part;protein complex;transcriptional repressor complex					0.216387	0.413685	-0.86054
P42679	P42679	MATK_HUMAN	Megakaryocyte-associated tyrosine-protein kinase (EC 2.7.10.2) (CSK homologous kinase) (CHK) (Hematopoietic consensus tyrosine-lacking kinase) (Protein kinase HYL) (Tyrosine-protein kinase CTK)	MATK	MATK CTK HYL	17.0439	16.6975	15.5012	17.1191	15.8139	16.9437	17.781	16.523	16.1265	16.5985	17.091	15.812	17.6245	16.5688	17.9373	16.9927	17.1441	16.8004	16.4308	15.8144	20.1021	16.0858	15.6933	16.6194	17.4933	16.7069		anatomical structure development;anatomical structure morphogenesis;biological regulation;cell differentiation;cell migration;cell motility;cell proliferation;cell surface receptor linked signaling pathway;cellular component movement;cellular developmental process;cellular macromolecule metabolic process;cellular metabolic process;cellular process;cellular protein metabolic process;cellular respo…	adenyl nucleotide binding;adenyl ribonucleotide binding;ATP binding;binding;catalytic activity;kinase activity;non-membrane spanning protein tyrosine kinase activity;nucleotide binding;phosphotransferase activity, alcohol group as acceptor;protein binding;protein kinase activity;protein tyrosine kinase activity;purine nucleotide binding;purine ribonucleoside triphosphate binding;purine ribonucleo…	cell part;cytoplasmic part;cytosol;extrinsic to internal side of plasma membrane;extrinsic to membrane;extrinsic to plasma membrane;intracellular part;membrane part;plasma membrane part	Neurotrophin signaling pathway	REACT_115755			0.0752715	0.222729	-0.553902
P43362	P43362	MAGA9_HUMAN	Melanoma-associated antigen 9 (Cancer/testis antigen 1.9) (CT1.9) (MAGE-9 antigen)	MAGEA9	MAGEA9 MAGE9 MAGEA9A;MAGEA9B	15.4832	19.526	21.6153	20.5725	21.0952	18.3763	22.5721	17.8931	16.7896	19.6676	16.1154	18.7855	17.734	19.7319	16.1798	17.238	17.4394	21.4493	22.1521	20.0692	21.4251	20.5938	20.7756	19.1595	17.8298	16.156									0.793038	0.892023	0.307583
P04792	P04792	HSPB1_HUMAN	Heat shock protein beta-1 (HspB1) (28 kDa heat shock protein) (Estrogen-regulated 24 kDa protein) (Heat shock 27 kDa protein) (HSP 27) (Stress-responsive protein 27) (SRP27)	HSPB1	HSPB1 HSP27 HSP28	24.1867	24.7472	25.6528	25.5006	27.8354	20.719	24.8857	27.3536	25.6077	29.4506	21.0701	27.2093	23.4509	21.4988	25.3106	24.866	22.8253	26.7329	25.6433	21.0668	22.2064	28.9969	26.2411	27.1191	25.9261	25.8008		anatomical structure homeostasis;biological adhesion;biological regulation;cell adhesion;cell surface receptor linked signaling pathway;cell-cell adhesion;cellular component movement;cellular process;cellular response to chemical stimulus;cellular response to growth factor stimulus;cellular response to organic substance;cellular response to stimulus;cellular response to vascular endothelial growt…	binding;enzyme binding;enzyme inhibitor activity;enzyme regulator activity;identical protein binding;kinase binding;kinase inhibitor activity;kinase regulator activity;protein binding;protein kinase binding;protein kinase C binding;protein kinase C inhibitor activity;protein kinase inhibitor activity;protein kinase regulator activity;protein serine/threonine kinase inhibitor activity;small conjug…	adherens junction;anchoring junction;cell junction;cell part;cell-substrate adherens junction;cell-substrate junction;contractile fiber part;cytoplasm;cytoplasmic part;cytoskeletal part;cytoskeleton;cytosol;extracellular membrane-bounded organelle;extracellular organelle;extracellular region part;extracellular space;extracellular vesicular exosome;focal adhesion;intracellular membrane-bounded org…	Amoebiasis;MAPK signaling pathway;VEGF signaling pathway	REACT_25325;REACT_264464		+	0.00571928	0.0647343	5.26682
P54764	P54764	EPHA4_HUMAN	Ephrin type-A receptor 4 (EC 2.7.10.1) (EPH-like kinase 8) (EK8) (hEK8) (Tyrosine-protein kinase TYRO1) (Tyrosine-protein kinase receptor SEK)	EPHA4	EPHA4 HEK8 SEK TYRO1	16.7949	16.6502	17.6404	17.1316	20.2346	17.7981	16.636	16.2095	19.4363	16.3291	17.2902	15.6688	15.7819	15.6466	16.2452	15.6515	16.6088	15.7071	17.3114	15.6188	19.3851	16.265	17.4401	16.5145	15.8397	16.4378		adult behavior;adult locomotory behavior;adult walking behavior;anatomical structure morphogenesis;axon guidance;axonal fasciculation;axonogenesis;behavior;biological adhesion;biological regulation;cell adhesion;cell migration;cell motility;cell part morphogenesis;cell projection morphogenesis;cell projection organization;cell recognition;cell surface receptor linked signaling pathway;cellular co…	adenyl nucleotide binding;adenyl ribonucleotide binding;ATP binding;binding;catalytic activity;ephrin receptor activity;GPI-linked ephrin receptor activity;kinase activity;molecular transducer activity;nucleotide binding;PH domain binding;phosphotransferase activity, alcohol group as acceptor;protein binding;protein domain specific binding;protein kinase activity;protein tyrosine kinase activity;…	axon;axon part;axon terminus;axonal growth cone;cell junction;cell part;cell projection;cell projection part;cell surface;cytoplasm;cytoplasmic part;cytoskeletal part;dendrite;dendritic spine;early endosome membrane;endoplasmic reticulum;endosomal part;endosome membrane;filopodium;Golgi apparatus;growth cone;integral to membrane;integral to plasma membrane;intracellular membrane-bounded organelle…	Axon guidance	REACT_264068;REACT_264198;REACT_264548			0.869433	0.933552	0.0908155
P61371	P61371	ISL1_HUMAN	Insulin gene enhancer protein ISL-1 (Islet-1)	ISL1	ISL1	20.4673	18.6679	14.5925	16.4246	16.6084	19.2726	18.4754	18.9701	16.0562	16.0736	17.9367	20.1467	18.8525	18.1571	18.2902	19.0566	19.2293	20.2052	16.7492	18.1395	16.7009	19.0898	18.0811	20.5586	17.8748	18.2544		ameboidal cell migration;anatomical structure development;anatomical structure morphogenesis;atrial septum morphogenesis;axon guidance;axon regeneration;axonogenesis;biological regulation;cardiac cell differentiation;cardiac cell fate determination;cardiac chamber morphogenesis;cardiac muscle cell myoblast differentiation;cardiac muscle tissue morphogenesis;cardiac right ventricle morphogenesis;c…	activating transcription factor binding;bHLH transcription factor binding;binding;cation binding;chromatin binding;DNA binding;enhancer binding;enhancer sequence-specific DNA binding;estrogen receptor binding;hormone receptor binding;ion binding;ligand-dependent nuclear receptor binding;metal ion binding;nuclear hormone receptor binding;nucleic acid binding;protein binding;protein binding transcr…	cell part;cytoplasm;cytoplasmic part;intracellular membrane-bounded organelle;intracellular organelle;intracellular organelle part;intracellular part;membrane-bounded organelle;mitochondrion;nuclear part;nucleoplasm;nucleus;organelle;organelle part	Signaling pathways regulating pluripotency of stem cells	REACT_23824			0.357154	0.554956	-0.737722
P20823	P20823	HNF1A_HUMAN	Hepatocyte nuclear factor 1-alpha (HNF-1-alpha) (HNF-1A) (Liver-specific transcription factor LF-B1) (LFB1) (Transcription factor 1) (TCF-1)	HNF1A	HNF1A TCF1	16.4737	18.7308	15.3688	15.4776	14.6767	15.1973	16.9965	16.0006	16.0141	15.8893	16.9541	15.5015	15.8257	18.0919	17.3977	15.6124	15.8248	16.1753	15.8554	15.805	16.2226	15.5065	16.2459	14.7174	14.7151	15.9757		biological regulation;carbohydrate homeostasis;carbohydrate transport;cellular process;chemical homeostasis;establishment of localization;establishment of localization in cell;glucose homeostasis;glucose import;glucose transport;hexose transport;homeostatic process;hormone secretion;hormone transport;insulin secretion;monosaccharide transport;multicellular organismal process;organic substance tra…	binding;DNA binding;identical protein binding;nucleic acid binding;nucleic acid binding transcription factor activity;protein binding;protein dimerization activity;protein heterodimerization activity;protein homodimerization activity;regulatory region DNA binding;regulatory region nucleic acid binding;RNA polymerase II core promoter proximal region sequence-specific DNA binding transcription fact…	cell part;cytoplasm;intracellular membrane-bounded organelle;intracellular organelle;intracellular organelle part;intracellular part;macromolecular complex;membrane-bounded organelle;nuclear part;nucleoplasm;nucleus;organelle;organelle part;protein complex	Maturity onset diabetes of the young	REACT_13819			0.626083	0.78424	-0.338772
Q01432	Q01432	AMPD3_HUMAN	AMP deaminase 3 (EC 3.5.4.6) (AMP deaminase isoform E) (Erythrocyte AMP deaminase)	AMPD3	AMPD3	18.2893	20.1621	18.4082	16.6331	19.1937	21.1905	19.084	19.2228	16.9933	18.5517	18.7874	20.0756	19.0015	18.1228	17.6787	18.9027	17.2408	17.5418	17.0695	18.7501	18.8376	16.1634	15.9922	17.6598	15.9172	16.7678		ADP metabolic process;AMP catabolic process;AMP metabolic process;ATP metabolic process;biological regulation;biosynthetic process;catabolic process;cellular aromatic compound metabolic process;cellular biosynthetic process;cellular catabolic process;cellular metabolic compound salvage;cellular metabolic process;cellular nitrogen compound biosynthetic process;cellular nitrogen compound catabolic …	AMP deaminase activity;binding;catalytic activity;cation binding;deaminase activity;hydrolase activity;hydrolase activity, acting on carbon-nitrogen (but not peptide) bonds;hydrolase activity, acting on carbon-nitrogen (but not peptide) bonds, in cyclic amidines;ion binding;metal ion binding	cell part;cytoplasmic part;cytosol;intracellular part	Metabolic pathways;Purine metabolism	REACT_1923			0.147069	0.326789	-1.62794
P26006	P26006	ITA3_HUMAN	Integrin alpha-3 (CD49 antigen-like family member C) (FRP-2) (Galactoprotein B3) (GAPB3) (VLA-3 subunit alpha) (CD antigen CD49c) [Cleaved into: Integrin alpha-3 heavy chain;Integrin alpha-3 light chain]	ITGA3	ITGA3 MSK18	18.6718	18.6651	24.4442	17.5598	18.7896	16.9171	17.3394	23.1514	18.2024	22.8128	17.2435	15.2987	16.7331	18.4919	20.2441	17.9523	20.2026	17.4629	18.6757	16.6916	20.5521	22.8505	16.9154	17.7253	17.3495	21.9752		anatomical structure development;behavior;biological adhesion;biological regulation;blood coagulation;cell adhesion;cell differentiation;cell migration;cell motility;cell surface receptor linked signaling pathway;cell-matrix adhesion;cell-substrate adhesion;cellular component maintenance;cellular component maintenance at cellular level;cellular component movement;cellular component organization;c…	binding;cation binding;enzyme binding;glycoprotein binding;ion binding;metal ion binding;protease binding;protein binding;protein dimerization activity;protein heterodimerization activity	adherens junction;alpha3-beta1 integrin complex;anchoring junction;basolateral plasma membrane;cell junction;cell part;cell periphery;cell projection membrane;cell projection part;cell surface;cell-substrate adherens junction;cell-substrate junction;cytoplasmic part;excitatory synapse;external side of plasma membrane;extracellular membrane-bounded organelle;extracellular organelle;extracellular r…	Arrhythmogenic right ventricular cardiomyopathy (ARVC);Dilated cardiomyopathy (DCM);ECM-receptor interaction;Focal adhesion;Hematopoietic cell lineage;Human papillomavirus infection;Hypertrophic cardiomyopathy (HCM);Pathways in cancer;PI3K-Akt signaling pathway;Regulation of actin cytoskeleton;Small cell lung cancer	REACT_12560;REACT_13552;REACT_169262	+	+	4.23371e-05	0.00775	5.17386
Q02952	Q02952	AKA12_HUMAN	A-kinase anchor protein 12 (AKAP-12) (A-kinase anchor protein 250 kDa) (AKAP 250) (Gravin) (Myasthenia gravis autoantigen)	AKAP12	AKAP12 AKAP250	21.0031	16.3875	22.2668	15.8618	23.0428	21.6145	21.2541	24.1695	20.1821	22.688	18.2538	22.2778	22.0966	16.5843	18.9599	16.8661	21.9895	21.971	16.4391	17.0866	16.2886	21.2791	21.1119	15.6732	21.161	24.5334		biological regulation;cell surface receptor linked signaling pathway;cellular process;cellular response to stimulus;establishment of localization;establishment of localization in cell;establishment of protein localization;G-protein coupled receptor protein signaling pathway;intracellular protein transport;intracellular transport;positive regulation of biological process;positive regulation of bio…	adenylate cyclase binding;binding;enzyme binding;protein binding;protein kinase A binding	adherens junction;anchoring junction;cell cortex;cell junction;cell part;cell-substrate adherens junction;cell-substrate junction;cytoplasm;cytoplasmic part;cytoskeleton;focal adhesion;intracellular non-membrane-bounded organelle;intracellular organelle;intracellular part;membrane;non-membrane-bounded organelle;organelle;plasma membrane					0.0584034	0.191931	3.87713
Q03933	Q03933	HSF2_HUMAN	Heat shock factor protein 2 (HSF 2) (Heat shock transcription factor 2) (HSTF 2)	HSF2	HSF2 HSTF2	16.4067	16.5414	17.6501	17.4813	17.1626	18.4545	19.1285	17.7807	16.8181	17.942	17.3976	18.4563	18.5722	16.9078	17.7962	18.7685	17.8327	19.5362	17.8207	17.6801	15.3158	18.6263	15.8158	17.9347	18.4383	16.737		biological regulation;biosynthetic process;cellular biosynthetic process;cellular macromolecule biosynthetic process;cellular macromolecule metabolic process;cellular metabolic process;cellular nitrogen compound metabolic process;cellular process;gamete generation;macromolecule biosynthetic process;macromolecule metabolic process;male gamete generation;metabolic process;multicellular organismal p…	binding;DNA binding;intronic transcription regulatory region DNA binding;intronic transcription regulatory region sequence-specific DNA binding;nucleic acid binding;nucleic acid binding transcription factor activity;protein binding transcription factor activity;regulatory region DNA binding;regulatory region nucleic acid binding;RNA polymerase II intronic transcription regulatory region sequence-…	cell part;cytoplasm;intracellular membrane-bounded organelle;intracellular organelle;intracellular part;membrane-bounded organelle;nucleus;organelle					0.511249	0.694786	-0.404254
Q08345	Q08345	DDR1_HUMAN	Epithelial discoidin domain-containing receptor 1 (Epithelial discoidin domain receptor 1) (EC 2.7.10.1) (CD167 antigen-like family member A) (Cell adhesion kinase) (Discoidin receptor tyrosine kinase) (HGK2) (Mammary carcinoma kinase 10) (MCK-10) (Protein-tyrosine kinase 3A) (Protein-tyrosine kinase RTK-6) (TRK E) (Tyrosine kinase DDR) (Tyrosine-protein kinase CAK) (CD antigen CD167a)	DDR1	DDR1 CAK EDDR1 NEP NTRK4 PTK3A RTK6 TRKE	16.6227	19.0306	16.1908	16.2929	16.909	18.0778	19.1117	16.41	18.858	16.3046	16.9478	16.0462	15.7965	19.4105	19.5885	19.1901	18.6802	15.9815	15.5657	18.7631	16.5723	18.7298	18.1685	17.5685	16.685	18.6232		anatomical structure development;anatomical structure morphogenesis;biological adhesion;biological regulation;body fluid secretion;branching involved in mammary gland duct morphogenesis;branching morphogenesis of a tube;cell adhesion;cell migration;cell motility;cell-matrix adhesion;cell-substrate adhesion;cellular component movement;cellular component organization;cellular component organization…	adenyl nucleotide binding;adenyl ribonucleotide binding;ATP binding;binding;catalytic activity;cation binding;collagen binding;ion binding;kinase activity;metal ion binding;molecular transducer activity;nucleotide binding;phosphotransferase activity, alcohol group as acceptor;protein binding;protein kinase activity;protein tyrosine kinase activity;purine nucleotide binding;purine ribonucleoside t…	cell part;extracellular membrane-bounded organelle;extracellular organelle;extracellular region part;extracellular space;extracellular vesicular exosome;integral to membrane;integral to plasma membrane;intrinsic to membrane;intrinsic to plasma membrane;macromolecular complex;membrane;membrane part;membrane-bounded organelle;membrane-bounded vesicle;organelle;plasma membrane;plasma membrane part;p…		REACT_163874			0.592358	0.760721	-0.601825
Q08629	Q08629	TICN1_HUMAN	Testican-1 (Protein SPOCK)	SPOCK1	SPOCK1 SPOCK TIC1 TICN1	18.3183	16.3088	16.3577	15.5477	17.7751	18.1234	14.5891	17.7284	16.7443	18.8574	16.4498	16.5519	15.7319	18.1968	18.4708	15.5922	14.8644	15.8489	19.6224	18.7048	18.1584	15.6333	15.3302	16.6411	18.2033	15.8819		anatomical structure development;biological adhesion;biological regulation;cell adhesion;cell differentiation;cell migration;cell motility;cellular component movement;cellular developmental process;cellular process;cellular response to stimulus;central nervous system neuron differentiation;developmental process;locomotion;negative regulation of biological process;negative regulation of catalytic …	binding;calcium ion binding;cation binding;cysteine-type endopeptidase inhibitor activity;endopeptidase inhibitor activity;endopeptidase regulator activity;enzyme inhibitor activity;enzyme regulator activity;ion binding;metal ion binding;metalloendopeptidase inhibitor activity;metalloenzyme inhibitor activity;metalloenzyme regulator activity;peptidase inhibitor activity;peptidase regulator activi…	axon part;cell part;cell projection part;cytoplasm;cytoskeletal part;extracellular matrix;extracellular region part;extracellular space;intracellular organelle part;intracellular part;neuromuscular junction;node of Ranvier;organelle part;postsynaptic density;proteinaceous extracellular matrix;sarcoplasm;synapse;synapse part					0.91731	0.9593	0.114195
Q0P651	Q0P651	ABD18_HUMAN	Protein ABHD18 (Alpha/beta hydrolase domain-containing protein 18) (Abhydrolase domain-containing protein 18)	ABHD18	ABHD18 C4orf29	15.8344	19.3149	16.6744	15.767	15.1239	16.222	16.4811	17.8104	16.2936	16.6186	17.5415	16.434	16.3098	17.7066	16.3925	16.7299	16.3685	17.689	16.9287	16.9788	15.7887	16.6687	15.6176	15.7125	15.8201	17.4214				extracellular region					0.420224	0.61385	0.387681
Q12851	Q12851	M4K2_HUMAN	Mitogen-activated protein kinase kinase kinase kinase 2 (EC 2.7.11.1) (B lymphocyte serine/threonine-protein kinase) (Germinal center kinase) (GC kinase) (MAPK/ERK kinase kinase kinase 2) (MEK kinase kinase 2) (MEKKK 2) (Rab8-interacting protein)	MAP4K2	MAP4K2 GCK RAB8IP	17.4254	16.9562	16.7646	18.0649	18.2574	16.9598	17.3234	16.9988	17.1636	16.8397	16.7399	16.9624	15.1938	15.7253	16.6514	15.4919	16.6787	17.9772	17.0238	17.4149	17.4676	15.7559	17.586	15.0056	18.0026	16.3947		activation of JUN kinase activity;activation of MAPK activity;activation of MAPKKK activity;activation of protein kinase activity;biological regulation;cellular macromolecule metabolic process;cellular metabolic process;cellular process;cellular protein metabolic process;cellular response to stimulus;cellular response to stress;defense response;immune response;immune system process;innate immune …	adenyl nucleotide binding;adenyl ribonucleotide binding;ATP binding;binding;catalytic activity;enzyme binding;kinase activity;kinase binding;MAP kinase kinase kinase kinase activity;mitogen-activated protein kinase kinase kinase binding;molecular transducer activity;nucleotide binding;phosphotransferase activity, alcohol group as acceptor;protein binding;protein kinase activity;protein kinase bin…	basolateral plasma membrane;cell part;cytoplasmic part;Golgi apparatus part;Golgi membrane;intracellular organelle part;intracellular part;membrane;membrane part;organelle membrane;organelle part;plasma membrane part	MAPK signaling pathway				0.219383	0.417772	0.654595
Q12857	Q12857	NFIA_HUMAN	Nuclear factor 1 A-type (NF1-A) (Nuclear factor 1/A) (CCAAT-box-binding transcription factor) (CTF) (Nuclear factor I/A) (NF-I/A) (NFI-A) (TGGCA-binding protein)	NFIA	NFIA KIAA1439	16.7698	19.21	15.6237	21.7324	20.7391	19.6318	16.0094	17.2373	19.4394	20.9923	15.9049	17.5056	21.1248	18.5949	19.3801	16.7027	15.1164	17.4695	20.3772	18.0988	16.1338	19.7572	22.282	21.8057	21.8933	17.0426		biological regulation;biosynthetic process;cellular biosynthetic process;cellular macromolecule biosynthetic process;cellular macromolecule metabolic process;cellular metabolic process;cellular nitrogen compound metabolic process;cellular process;DNA metabolic process;DNA replication;macromolecule biosynthetic process;macromolecule metabolic process;metabolic process;negative regulation of biolog…	binding;core promoter proximal region DNA binding;core promoter proximal region sequence-specific DNA binding;DNA binding;nucleic acid binding;nucleic acid binding transcription factor activity;protein binding;regulatory region DNA binding;regulatory region nucleic acid binding;RNA polymerase II core promoter proximal region sequence-specific DNA binding;RNA polymerase II core promoter proximal r…	cell junction;cell part;intracellular membrane-bounded organelle;intracellular organelle;intracellular organelle part;intracellular part;membrane-bounded organelle;nuclear part;nucleoplasm;nucleus;organelle;organelle part		REACT_22339;REACT_63			0.854876	0.925269	-0.256165
Q13541	Q13541	4EBP1_HUMAN	Eukaryotic translation initiation factor 4E-binding protein 1 (4E-BP1) (eIF4E-binding protein 1) (Phosphorylated heat- and acid-stable protein regulated by insulin 1) (PHAS-I)	EIF4EBP1	EIF4EBP1	18.7105	18.3811	17.5376	18.6148	15.4884	18.6871	17.6766	17.1486	17.1309	16.2652	21.9921	18.4812	17.4408	18.2241	21.5765	18.6509	19.6259	20.2086	19.6747	19.1671	17.2749	15.947	19.315	18.7234	18.6021	20.5203		anatomical structure development;biological regulation;biosynthetic process;cap-independent translational initiation;cell cycle process;cell surface receptor linked signaling pathway;cellular biosynthetic process;cellular macromolecule biosynthetic process;cellular macromolecule metabolic process;cellular metabolic process;cellular process;cellular protein metabolic process;cellular response to c…	binding;eukaryotic initiation factor 4E binding;protein binding;translation initiation factor binding;translation regulator activity;translation repressor activity	cell part;cytoplasm;cytoplasmic part;cytosol;intracellular organelle part;intracellular part;macromolecular complex;nuclear part;nucleoplasm;organelle part;protein complex	Acute myeloid leukemia;AMPK signaling pathway;Cellular senescence;Choline metabolism in cancer;EGFR tyrosine kinase inhibitor resistance;ErbB signaling pathway;Herpes simplex infection;HIF-1 signaling pathway;Human cytomegalovirus infection;Human papillomavirus infection;Insulin signaling pathway;Longevity regulating pathway;mTOR signaling pathway;PI3K-Akt signaling pathway;RNA transport	REACT_1258;REACT_6836			0.499856	0.68505	-0.780445
Q03135	Q03135	CAV1_HUMAN	Caveolin-1	CAV1	CAV1 CAV	17.9675	18.4198	26.6551	23.4033	26.0168	19.6676	18.7607	25.8514	17.2478	25.7564	20.5963	19.4346	18.6787	18.8917	18.4357	19.539	19.8751	18.7249	18.9466	20.5406	18.3513	18.8513	20.0413	20.3162	21.0989	26.6107		acylglycerol metabolic process;anatomical structure development;anatomical structure formation involved in morphogenesis;angiogenesis;biological regulation;blood coagulation;body fluid secretion;calcium ion homeostasis;calcium ion transport;cation homeostasis;cation transport;caveola assembly;caveolin-mediated endocytosis;cell communication;cell differentiation;cell migration;cell motility;cell s…	binding;channel inhibitor activity;channel regulator activity;cholesterol binding;enzyme activator activity;enzyme binding;enzyme regulator activity;identical protein binding;inward rectifier potassium channel inhibitor activity;ion channel binding;ion channel inhibitor activity;kinase binding;lipid binding;nitric-oxide synthase binding;patched binding;peptidase activator activity;peptidase regul…	acrosomal membrane;adherens junction;anchoring junction;apical plasma membrane;basolateral plasma membrane;caveola;cell cortex;cell junction;cell part;cell projection;cell-substrate adherens junction;cell-substrate junction;cilium;cytoplasmic part;cytoplasmic vesicle;cytoplasmic vesicle membrane;cytoplasmic vesicle part;early endosome membrane;endocytic vesicle membrane;endoplasmic reticulum;endo…	Bacterial invasion of epithelial cells;Endocytosis;Fluid shear stress and atherosclerosis;Focal adhesion;Proteoglycans in cancer;Viral myocarditis	REACT_12477;REACT_12541;REACT_12560;REACT_263991;REACT_264034;REACT_494		+	0.0324226	0.147397	5.07318
Q14134	Q14134	TRI29_HUMAN	Tripartite motif-containing protein 29 (Ataxia telangiectasia group D-associated protein)	TRIM29	TRIM29 ATDC	17.2984	18.8982	16.7542	15.7389	15.6381	17.3515	16.6646	15.3959	16.451	16.166	17.7853	15.7452	17.3503	19.2614	16.7715	20.8937	18.0688	15.3319	15.9372	20.3576	16.0672	17.1639	16.536	13.0823	15.2748	20.1726		biological regulation;biosynthetic process;cellular biosynthetic process;cellular macromolecule biosynthetic process;cellular macromolecule metabolic process;cellular metabolic process;cellular nitrogen compound metabolic process;cellular process;macromolecule biosynthetic process;macromolecule metabolic process;metabolic process;negative regulation of biological process;negative regulation of bi…	binding;cation binding;ion binding;metal ion binding;nucleic acid binding transcription factor activity;sequence-specific DNA binding transcription factor activity;transition metal ion binding;zinc ion binding	cell part;cytoplasm;cytoskeleton;intermediate filament cytoskeleton;intracellular non-membrane-bounded organelle;intracellular organelle;intracellular organelle part;intracellular part;non-membrane-bounded organelle;nuclear part;nucleoplasm;organelle;organelle part		REACT_25078			0.312684	0.514107	-1.48962
Q14451	Q14451	GRB7_HUMAN	Growth factor receptor-bound protein 7 (B47) (Epidermal growth factor receptor GRB-7) (GRB7 adapter protein)	GRB7	GRB7	17.188	19.7461	19.5284	16.2876	19.7984	17.8675	16.1636	18.0037	21.0772	18.8686	19.7206	15.8952	15.5134	16.9341	19.0248	17.2379	18.6415	15.8597	15.2839	16.4089	18.3046	15.9404	17.2318	15.8568	18.2559	15.5501		biological regulation;blood coagulation;cell migration;cell motility;cell surface receptor linked signaling pathway;cellular component assembly;cellular component assembly at cellular level;cellular component movement;cellular component organization;cellular component organization at cellular level;cellular component organization or biogenesis;cellular component organization or biogenesis at cell…	binding;binding, bridging;enzyme binding;identical protein binding;kinase binding;lipid binding;nucleic acid binding;phosphatidylinositol binding;phospholipid binding;protein binding;protein binding, bridging;protein kinase binding;RNA binding;SH3/SH2 adaptor activity;signaling adaptor activity	adherens junction;anchoring junction;cell junction;cell part;cell projection;cell-substrate adherens junction;cell-substrate junction;cytoplasmic part;cytosol;focal adhesion;intracellular non-membrane-bounded organelle;intracellular organelle;intracellular part;macromolecular complex;membrane;non-membrane-bounded organelle;organelle;plasma membrane;ribonucleoprotein complex;RNA granule;stress gra…		REACT_111040;REACT_115896;REACT_12621;REACT_17025			0.837088	0.915664	0.202433
Q14D04	Q14D04	MELT_HUMAN	Ventricular zone-expressed PH domain-containing protein homolog 1 (Protein melted)	VEPH1	VEPH1 KIAA1692 VEPH	18.8194	17.6261	16.9704	19.7182	16.3162	19.5786	18.8972	20.0308	19.0567	15.655	17.4851	18.3094	18.4139	19.1889	16.9348	18.5867	19.7156	16.9007	19.3543	17.6019	18.3167	20.3589	20.1224	20.3602	18.1363	18.5526				cell part;membrane;plasma membrane					0.800133	0.896523	-0.292698
Q15166	Q15166	PON3_HUMAN	Serum paraoxonase/lactonase 3 (EC 3.1.1.2) (EC 3.1.1.81) (EC 3.1.8.1)	PON3	PON3	18.0965	16.3275	17.1475	16.0559	16.6268	17.1512	17.2482	17.4099	18.4476	19.4583	16.6749	15.9998	16.5197	19.3169	20.0141	16.4076	17.9521	18.9962	18.0862	18.5068	18.4641	18.6139	18.7905	16.8215	18.4041	19.4		aromatic compound catabolic process;carboxylic acid catabolic process;carboxylic acid metabolic process;catabolic process;cellular aromatic compound metabolic process;cellular catabolic process;cellular ketone metabolic process;cellular metabolic process;cellular process;coumarin catabolic process;coumarin metabolic process;heterocycle catabolic process;heterocycle metabolic process;metabolic pro…	3,4-dihydrocoumarin hydrolase activity;aryldialkylphosphatase activity;arylesterase activity;binding;carboxylic ester hydrolase activity;catalytic activity;cation binding;dihydrocoumarin hydrolase activity;hydrolase activity;hydrolase activity, acting on ester bonds;identical protein binding;ion binding;metal ion binding;phosphatase activity;phosphoric ester hydrolase activity;protein binding;pro…	cell part;extracellular membrane-bounded organelle;extracellular organelle;extracellular region part;extracellular space;extracellular vesicular exosome;intracellular membrane-bounded organelle;intracellular organelle;intracellular part;membrane-bounded organelle;membrane-bounded vesicle;organelle;vesicle	Aminobenzoate degradation;Bisphenol degradation				0.148541	0.328556	1.37166
Q12841	Q12841	FSTL1_HUMAN	Follistatin-related protein 1 (Follistatin-like protein 1)	FSTL1	FSTL1 FRP	17.7172	19.6953	21.4664	20.5732	24.2927	19.6754	18.1255	24.6268	22.0791	23.4635	18.2314	22.741	18.5453	20.1024	17.6827	16.8692	24.9638	22.9451	17.5546	18.0628	18.7701	22.9569	18.7307	18.4721	19.2559	23.1065		biological regulation;BMP signaling pathway;cell surface receptor linked signaling pathway;cellular process;cellular response to stimulus;enzyme linked receptor protein signaling pathway;regulation of biological process;regulation of cellular process;response to external stimulus;response to extracellular stimulus;response to nutrient levels;response to starvation;response to stimulus;response to…	binding;calcium ion binding;carbohydrate binding;cation binding;glycosaminoglycan binding;heparin binding;ion binding;metal ion binding;pattern binding;polysaccharide binding	extracellular membrane-bounded organelle;extracellular organelle;extracellular region;extracellular region part;extracellular space;extracellular vesicular exosome;membrane-bounded organelle;membrane-bounded vesicle;organelle;vesicle		REACT_12034	+	+	0.00113452	0.0361905	4.74033
Q15560	Q15560	TCEA2_HUMAN	Transcription elongation factor A protein 2 (Testis-specific S-II) (Transcription elongation factor S-II protein 2) (Transcription elongation factor TFIIS.l)	TCEA2	TCEA2	17.0929	16.7422	18.9992	16.7342	17.4636	17.2915	17.3543	17.7426	17.5003	17.9663	17.0278	16.8477	16.6327	17.4693	16.0643	18.1717	17.3373	18.2499	16.6332	15.6445	18.446	15.8817	17.8688	17.8014	17.3445	16.5451		biological regulation;biosynthetic process;cellular biosynthetic process;cellular macromolecule metabolic process;cellular metabolic process;cellular nitrogen compound metabolic process;cellular process;macromolecule metabolic process;metabolic process;nitrogen compound metabolic process;nucleic acid metabolic process;nucleobase-containing compound metabolic process;positive regulation of biologi…	binding;cation binding;DNA binding;ion binding;metal ion binding;nucleic acid binding;transition metal ion binding;zinc ion binding	cell part;centrosome;cytoplasmic part;cytoskeletal part;intracellular non-membrane-bounded organelle;intracellular organelle;intracellular organelle part;intracellular part;macromolecular complex;microtubule organizing center;non-membrane-bounded organelle;nuclear part;nucleoplasm;nucleoplasm part;organelle;organelle part;protein complex;transcription elongation factor complex					0.565164	0.738392	-0.357358
Q01628	Q01628	IFM3_HUMAN	Interferon-induced transmembrane protein 3 (Dispanin subfamily A member 2b) (DSPA2b) (Interferon-inducible protein 1-8U)	IFITM3	IFITM3	18.0271	20.2756	22.9115	15.8851	22.7781	16.7646	17.3652	21.7429	20.8322	25.9515	17.8023	17.3318	17.1913	18.4684	17.5883	16.9041	19.6199	21.2899	16.1971	18.7586	18.0252	22.0083	18.1369	18.5281	18.3896	18.5775	Acetyl [N-Term]	biological regulation;cell surface receptor linked signaling pathway;cellular process;cellular response to chemical stimulus;cellular response to cytokine stimulus;cellular response to organic substance;cellular response to stimulus;cellular response to type I interferon;cytokine-mediated signaling pathway;defense response;defense response to virus;immune effector process;immune response;immune s…		cell part;cytoplasmic part;endosomal part;endosome membrane;extracellular membrane-bounded organelle;extracellular organelle;extracellular region part;extracellular vesicular exosome;integral to membrane;intracellular organelle part;intracellular part;intrinsic to membrane;late endosome membrane;lysosomal membrane;membrane;membrane part;membrane-bounded organelle;membrane-bounded vesicle;organell…		REACT_25162		+	0.022868	0.122329	4.73795
Q2M3C7	Q2M3C7	SPKAP_HUMAN	A-kinase anchor protein SPHKAP (SPHK1-interactor and AKAP domain-containing protein) (Sphingosine kinase type 1-interacting protein)	SPHKAP	SPHKAP KIAA1678 SKIP	22.5212	16.6176	17.2941	17.2205	16.5921	16.4666	16.949	16.625	17.1842	16.258	15.9312	16.9511	16.8573	17.1018	18.2767	15.6926	16.7194	16.3051	16.7037	16.8001	17.2555	17.9116	16.1432	16.8819	17.8107	16.7688		biological regulation;regulation of biological process;regulation of cellular process;regulation of intracellular protein kinase cascade;regulation of protein kinase A signaling cascade;regulation of response to stimulus;regulation of signal transduction;regulation of signaling	binding;protein binding;protein kinase A binding	cell part;contractile fiber part;cytoplasmic part;extracellular membrane-bounded organelle;extracellular organelle;extracellular region part;extracellular vesicular exosome;intracellular membrane-bounded organelle;intracellular organelle;intracellular part;membrane-bounded organelle;membrane-bounded vesicle;mitochondrion;organelle;organelle part;vesicle;Z disc					0.47258	0.663599	0.361273
Q3B7J2	Q3B7J2	GFOD2_HUMAN	Glucose-fructose oxidoreductase domain-containing protein 2 (EC 1.-.-.-)	GFOD2	GFOD2 UNQ9430/PRO34691	18.5312	19.1112	17.7331	17.4741	17.7687	19.5969	17.6439	17.4073	16.9191	17.0913	19.1086	17.9489	15.9882	19.2957	19.4118	19.5247	17.222	18.3192	17.582	16.179	17.0305	15.7181	17.3226	16.8969	18.6267	17.7525		cellular component organization;cellular component organization at cellular level;cellular component organization or biogenesis;cellular component organization or biogenesis at cellular level;cellular process;extracellular matrix organization;extracellular structure organization	catalytic activity;oxidoreductase activity	extracellular matrix;extracellular region part;proteinaceous extracellular matrix					0.151908	0.334269	-1.60909
Q49AG3	Q49AG3	ZBED5_HUMAN	Zinc finger BED domain-containing protein 5 (Transposon-derived Buster1 transposase-like protein)	ZBED5	ZBED5 Buster1	17.9708	17.4657	17.4942	17.5668	15.7229	17.7068	18.169	17.1199	17.4788	17.0302	17.7977	16.6099	17.3599	17.406	18.3027	17.4708	17.4899	17.7309	16.7088	18.8388	17.7249	17.4102	18.2985	15.9962	17.7138	18.4922			binding;cation binding;DNA binding;ion binding;metal ion binding;nucleic acid binding						0.939532	0.971225	0.0272875
Q52LW3	Q52LW3	RHG29_HUMAN	Rho GTPase-activating protein 29 (PTPL1-associated RhoGAP protein 1) (Rho-type GTPase-activating protein 29)	ARHGAP29	ARHGAP29 PARG1	15.9955	16.7432	18.5511	17.901	17.5156	17.9632	17.6076	21.3598	17.849	19.58	17.9585	17.7641	21.2327	18.8791	18.3393	18.2828	17.8817	20.9956	16.5649	16.2915	17.9282	19.4063	16.6976	16.3492	17.679	19.9213		biological regulation;cellular process;cellular response to stimulus;intracellular signal transduction;positive regulation of catalytic activity;positive regulation of GTPase activity;positive regulation of hydrolase activity;positive regulation of molecular function;Ras protein signal transduction;regulation of biological process;regulation of catabolic process;regulation of catalytic activity;r…	binding;cation binding;enzyme activator activity;enzyme regulator activity;GTPase activator activity;GTPase regulator activity;ion binding;metal ion binding;nucleoside-triphosphatase regulator activity;PDZ domain binding;protein binding;protein domain specific binding	cell part;cytoplasmic part;cytosol;intracellular part		REACT_11051			0.300271	0.503743	0.977412
Q53G44	Q53G44	IF44L_HUMAN	Interferon-induced protein 44-like	IFI44L	IFI44L C1orf29 GS3686	16.1818	15.809	15.3652	16.3532	16.3102	16.7592	16.5331	16.2548	17.1627	23.7906	16.2413	16.4705	15.5992	16.6576	16.0376	15.7931	16.8576	15.165	17.778	17.5189	17.4868	16.4775	16.7992	17.5206	15.7985	16.4491		defense response;defense response to virus;immune effector process;immune response;immune system process;multi-organism process;response to biotic stimulus;response to other organism;response to stimulus;response to stress;response to virus		cell part;cytoplasm;intracellular part					0.317805	0.51869	2.04072
Q56A73	Q56A73	SPIN4_HUMAN	Spindlin-4	SPIN4	SPIN4	16.6724	16.5909	17.108	17.5707	16.5485	16.3048	18.2635	16.2511	16.4776	16.8963	16.9056	16.417	16.3332	15.9474	17.5613	17.2682	16.4356	15.7019	17.6005	17.1014	17.0748	16.7164	16.4746	16.7344	17.5253	16.6037		gamete generation;multicellular organismal process;multicellular organismal reproductive process;reproductive process							0.641554	0.792787	0.153517
Q5D862	Q5D862	FILA2_HUMAN	Filaggrin-2 (FLG-2) (Intermediate filament-associated and psoriasis-susceptibility protein) (Ifapsoriasin)	FLG2	FLG2 IFPS	17.0921	18.152	16.2237	17.9203	19.9811	17.0103	16.1718	16.2252	17.8251	17.2572	15.0034	14.6329	16.571	16.7798	17.0002	17.0874	17.9161	16.5553	17.3675	15.3577	15.8467	17.1259	16.8702	16.3131	15.8386	16.3025			binding;calcium ion binding;cation binding;ion binding;metal ion binding;structural molecule activity	cell part;cytoplasm;extracellular membrane-bounded organelle;extracellular organelle;extracellular region part;extracellular vesicular exosome;intracellular membrane-bounded organelle;intracellular organelle;intracellular part;membrane-bounded organelle;membrane-bounded vesicle;nucleus;organelle;vesicle					0.663475	0.807615	-0.134428
Q5MY95	Q5MY95	ENTP8_HUMAN	Ectonucleoside triphosphate diphosphohydrolase 8 (E-NTPDase 8) (NTPDase 8) (NTPDase8) (EC 3.6.1.5)	ENTPD8	ENTPD8 UNQ2492/PRO5779	17.4533	19.4962	16.8099	16.8235	14.6827	16.7593	16.2211	17.8056	17.3406	17.7099	18.0807	17.4207	16.6005	18.8413	17.722	17.0203	17.7988	17.318	20.7388	17.0286	17.4118	16.8898	16.6364	16.2308	16.9081	16.5835		biosynthetic process;cellular biosynthetic process;cellular metabolic process;cellular nitrogen compound biosynthetic process;cellular nitrogen compound metabolic process;cellular process;metabolic process;nitrogen compound metabolic process;nucleobase-containing compound biosynthetic process;nucleobase-containing compound metabolic process;nucleobase-containing small molecule metabolic process;n…	adenyl nucleotide binding;adenyl ribonucleotide binding;ATP binding;binding;catalytic activity;cation binding;hydrolase activity;hydrolase activity, acting on acid anhydrides;hydrolase activity, acting on acid anhydrides, in phosphorus-containing anhydrides;ion binding;metal ion binding;nucleoside-diphosphatase activity;nucleoside-triphosphatase activity;nucleotide binding;purine nucleotide bindi…	cell part;integral to membrane;intrinsic to membrane;membrane;membrane part;plasma membrane	Epstein-Barr virus infection;Metabolic pathways;Purine metabolism;Pyrimidine metabolism				0.925999	0.964422	-0.0581746
Q5TF39	Q5TF39	MFS4B_HUMAN	Sodium-dependent glucose transporter 1 (Major facilitator superfamily domain-containing protein 4B)	MFSD4B	MFSD4B KIAA1919 NAGLT1 HSPC100	16.4363	16.1157	16.2903	17.2211	16.2928	18.433	15.8257	15.357	17.1785	16.2026	16.1299	18.2798	17.5549	16.8311	17.0386	17.8338	19.6272	17.4581	17.8958	16.1459	16.9373	17.6241	18.5528	16.5055	18.5172	18.1386		carbohydrate transport;cation transport;establishment of localization;ion transport;metal ion transport;monovalent inorganic cation transport;organic substance transport;sodium ion transport;transport	active transmembrane transporter activity;secondary active transmembrane transporter activity;symporter activity;transmembrane transporter activity;transporter activity	apical plasma membrane;cell part;integral to membrane;intrinsic to membrane;membrane part;plasma membrane part		REACT_19165			0.2919	0.494124	-0.832595
Q5VWP3	Q5VWP3	MLIP_HUMAN	Muscular LMNA-interacting protein (Cardiac Isl1-interacting protein) (CIP) (Muscular-enriched A-type laminin-interacting protein)	MLIP	MLIP C6orf142 Cip	16.6808	16.3933	16.7039	16.0835	16.4781	19.195	15.8033	17.225	17.8657	17.5635	16.2199	16.5433	17.1018	17.0753	17.452	15.9903	17.3533	17.0899	21.8743	17.5479	16.9047	17.3951	17.9706	17.1166	18.8064	17.0307		biological regulation;negative regulation of biological process;negative regulation of cardiac muscle hypertrophy;negative regulation of multicellular organismal process;negative regulation of muscle hypertrophy;regulation of biological process;regulation of cardiac muscle hypertrophy;regulation of multicellular organismal process;regulation of muscle adaptation;regulation of muscle hypertrophy;r…	protein binding transcription factor activity;RNA polymerase II transcription factor binding transcription factor activity;RNA polymerase II transcription factor binding transcription factor activity involved in negative regulation of transcription;transcription factor binding transcription factor activity	cell part;envelope;intracellular organelle lumen;intracellular organelle part;intracellular part;membrane-enclosed lumen;nuclear body;nuclear envelope;nuclear lumen;nuclear part;nucleoplasm part;organelle envelope;organelle lumen;organelle part;PML body					0.958317	0.981645	-0.0370421
Q63HR2	Q63HR2	TNS2_HUMAN	Tensin-2 (EC 3.1.3.48) (C1 domain-containing phosphatase and tensin homolog) (C1-TEN) (Tensin-like C1 domain-containing phosphatase)	TNS2	TNS2 KIAA1075 TENC1	16.6456	16.6885	18.3392	16.6642	16.5684	15.9888	15.9307	18.488	16.8363	20.3642	16.7729	15.6287	18.1878	17.4536	16.1115	16.9792	16.3053	16.8227	15.9369	17.151	15.4571	16.801	15.3674	17.2481	16.2039	18.2649		anatomical structure development;biological regulation;cellular homeostasis;cellular process;cellular response to stimulus;collagen metabolic process;developmental process;growth;homeostatic process;intracellular signal transduction;kidney development;macromolecule metabolic process;metabolic process;multicellular organism growth;multicellular organismal homeostasis;multicellular organismal macro…	binding;catalytic activity;cation binding;enzyme binding;hydrolase activity;hydrolase activity, acting on ester bonds;ion binding;kinase binding;metal ion binding;phosphatase activity;phosphoprotein phosphatase activity;phosphoric ester hydrolase activity;protein binding	adherens junction;anchoring junction;cell junction;cell part;cell-substrate adherens junction;cell-substrate junction;focal adhesion;membrane;plasma membrane					0.175532	0.365824	1.32714
Q68D06	Q68D06	SLN13_HUMAN	Schlafen family member 13 (EC 3.1.-.-) (Schlafen-13) (hSLFN13)	SLFN13	SLFN13	16.1937	16.8831	18.0187	16.6485	16.0618	16.4632	15.8089	16.9008	16.5576	16.7752	18.6615	16.1777	15.1141	17.1336	20.1304	17.5537	16.4337	16.151	16.7253	16.7891	16.3034	17.3594	17.3329	16.1371	16.6884	17.4038			adenyl nucleotide binding;adenyl ribonucleotide binding;ATP binding;binding;nucleotide binding;purine nucleotide binding;purine ribonucleoside triphosphate binding;purine ribonucleotide binding;ribonucleotide binding	cell part;intracellular					0.366618	0.56386	0.54364
Q6FHJ7	Q6FHJ7	SFRP4_HUMAN	Secreted frizzled-related protein 4 (sFRP-4) (Frizzled protein, human endometrium) (FrpHE)	SFRP4	SFRP4 FRPHE	17.9463	16.9733	16.1837	17.1088	20.6131	17.993	17.3372	18.6605	17.2608	18.0121	16.5327	15.5984	17.8701	16.7269	18.6544	16.7871	18.8585	17.1289	16.8593	17.1213	16.4383	17.1708	17.4423	17.7226	17.6685	17.167		anion homeostasis;biological regulation;cell differentiation;cell surface receptor linked signaling pathway;cellular developmental process;cellular process;cellular response to stimulus;chemical homeostasis;developmental process;homeostatic process;ion homeostasis;multicellular organismal development;multicellular organismal process;negative regulation of biological process;negative regulation of…	binding;protein binding;Wnt-protein binding	cell part;cell surface;cytoplasm;extracellular region part;extracellular space;intracellular membrane-bounded organelle;intracellular organelle;intracellular part;membrane-bounded organelle;nucleus;organelle	Wnt signaling pathway				0.442622	0.634221	0.408292
P21333	P21333	FLNA_HUMAN	Filamin-A (FLN-A) (Actin-binding protein 280) (ABP-280) (Alpha-filamin) (Endothelial actin-binding protein) (Filamin-1) (Non-muscle filamin)	FLNA	FLNA FLN FLN1	23.7766	22.755	26.0685	25.8634	24.5598	25.3028	24.1765	27.6903	24.4531	26.7324	25.946	25.2398	22.858	18.2951	24.2896	23.7768	26.5252	23.9957	24.2671	25.0471	22.9142	27.1052	25.564	24.5742	23.7105	27.5115		actin crosslink formation;actin cytoskeleton organization;actin cytoskeleton reorganization;actin filament organization;actin filament-based process;anatomical structure formation involved in morphogenesis;anatomical structure morphogenesis;biological adhesion;biological regulation;biosynthetic process;blood coagulation;cAMP-mediated signaling;cell activation;cell adhesion;cell cycle process;cell…	actin binding;actin filament binding;binding;cytoskeletal protein binding;enzyme binding;Fc-gamma receptor I complex binding;glycoprotein binding;GTPase binding;identical protein binding;immunoglobulin receptor binding;molecular transducer activity;protein binding;protein dimerization activity;protein homodimerization activity;Rac GTPase binding;Ral GTPase binding;Ras GTPase binding;receptor bind…	actin cytoskeleton;actin filament;adherens junction;anchoring junction;cell body;cell cortex part;cell junction;cell part;cell projection part;cell-substrate adherens junction;cell-substrate junction;chromosomal part;cortical cytoskeleton;cytoplasm;cytoplasmic part;cytoskeletal part;cytoskeleton;cytosol;dendritic shaft;extracellular membrane-bounded organelle;extracellular organelle;extracellular…	Focal adhesion;MAPK signaling pathway;Proteoglycans in cancer;Salmonella infection	REACT_20649;REACT_23847;REACT_318;REACT_355347		+	0.0214643	0.118748	4.70168
Q6NSJ2	Q6NSJ2	PHLB3_HUMAN	Pleckstrin homology-like domain family B member 3	PHLDB3	PHLDB3	16.0963	15.7936	15.7923	16.0436	16.5086	16.1718	20.7523	16.0015	16.2611	15.9462	17.0638	15.9231	16.9229	17.0567	15.4903	16.2682	15.2806	16.1155	16.4021	16.1353	16.8486	16.2477	16.7554	16.4562	16.2055	16.0265			binding;enzyme binding;protein binding						0.0574769	0.191124	-0.549385
Q6NVV7	Q6NVV7	CDPF1_HUMAN	Cysteine-rich DPF motif domain-containing protein 1	CDPF1	CDPF1 C22orf40	19.6437	20.1444	19.3544	19.2188	19.1724	19.3209	18.457	18.834	19.2114	19.0483	19.2486	18.8477	19.2333	18.6668	19.0361	19.4717	18.6617	19.139	19.1481	17.9916	16.8007	15.564	16.8547	17.639	18.4647	18.0887									0.166559	0.353522	-1.28942
Q6P179	Q6P179	ERAP2_HUMAN	Endoplasmic reticulum aminopeptidase 2 (EC 3.4.11.-) (Leukocyte-derived arginine aminopeptidase) (L-RAP)	ERAP2	ERAP2 LRAP	17.0752	15.8165	16.246	16.5903	18.9394	18.6553	15.2652	23.7696	19.1704	16.5166	16.519	16.298	15.7259	16.5166	16.886	18.9803	20.6945	16.6206	15.4766	18.4501	16.6578	19.8313	20.3436	17.7819	16.5463	16.1947		antigen processing and presentation;antigen processing and presentation of endogenous antigen;antigen processing and presentation of endogenous peptide antigen;antigen processing and presentation of endogenous peptide antigen via MHC class I;antigen processing and presentation of peptide antigen;antigen processing and presentation of peptide antigen via MHC class I;biological regulation;immune sy…	aminopeptidase activity;binding;catalytic activity;cation binding;exopeptidase activity;hydrolase activity;ion binding;metal ion binding;metallopeptidase activity;peptidase activity;peptidase activity, acting on L-amino acid peptides;transition metal ion binding;zinc ion binding	cell part;cytoplasmic part;endoplasmic reticulum lumen;endoplasmic reticulum membrane;endoplasmic reticulum part;integral to membrane;intracellular organelle lumen;intracellular organelle part;intracellular part;intrinsic to membrane;membrane;membrane part;membrane-enclosed lumen;organelle lumen;organelle membrane;organelle part		REACT_75795			0.438412	0.631027	1.60851
Q6P4A8	Q6P4A8	PLBL1_HUMAN	Phospholipase B-like 1 (EC 3.1.1.-) (LAMA-like protein 1) (Lamina ancestor homolog 1) (Phospholipase B domain-containing protein 1) [Cleaved into: Phospholipase B-like 1 chain A;Phospholipase B-like 1 chain B;Phospholipase B-like 1 chain C]	PLBD1	PLBD1	15.4226	16.6389	20.8143	16.1691	22.5071	15.8014	16.2194	17.9131	15.9209	17.3901	21.1609	17.8964	15.807	18.0608	16.3784	18.7496	19.788	21.9413	17.7051	16.0576	17.751	17.0624	18.3575	23.1005	17.1075	20.7569		biosynthetic process;catabolic process;cellular biosynthetic process;cellular lipid metabolic process;cellular metabolic process;cellular process;glycerolipid biosynthetic process;glycerolipid metabolic process;glycerophospholipid biosynthetic process;glycerophospholipid metabolic process;lipid biosynthetic process;lipid catabolic process;lipid metabolic process;metabolic process;organophosphate …	catalytic activity;hydrolase activity	cell part;cytoplasmic part;cytosol;intracellular membrane-bounded organelle;intracellular organelle;intracellular part;lysosome;lytic vacuole;membrane-bounded organelle;organelle;vacuole		REACT_120722;REACT_120829;REACT_120977;REACT_121369			0.34139	0.540698	1.17589
Q6UX65	Q6UX65	DRAM2_HUMAN	DNA damage-regulated autophagy modulator protein 2 (Transmembrane protein 77)	DRAM2	DRAM2 TMEM77 PSEC0031 UNQ154/PRO180	18.3012	20.4256	17.6516	18.5244	17.1107	18.8192	19.4527	17.8006	17.5336	18.2598	18.0755	19.9069	17.8886	19.6727	20.2625	18.4183	18.3936	17.7603	19.3831	17.7721	16.6568	18.4538	18.4472	16.4975	17.5343	19.1655		apoptosis;biological regulation;cell death;cellular process;death;programmed cell death;regulation of autophagy;regulation of biological process;regulation of catabolic process;regulation of cellular catabolic process;regulation of cellular metabolic process;regulation of cellular process;regulation of metabolic process		cell part;cytoplasm;cytoplasmic part;Golgi apparatus;integral to membrane;intracellular membrane-bounded organelle;intracellular organelle;intracellular organelle part;intracellular part;intrinsic to membrane;lysosomal membrane;lysosome;lytic vacuole;membrane;membrane part;membrane-bounded organelle;organelle;organelle membrane;organelle part;vacuolar membrane;vacuolar part;vacuole					0.574341	0.745019	-0.279795
Q6ZMP0	Q6ZMP0	THSD4_HUMAN	Thrombospondin type-1 domain-containing protein 4 (A disintegrin and metalloproteinase with thrombospondin motifs-like protein 6) (ADAMTS-like protein 6) (ADAMTSL-6)	THSD4	THSD4 UNQ9334/PRO34005	17.4038	18.8649	18.4113	18.1496	17.3246	17.7893	17.392	18.5507	17.2262	16.011	17.3123	16.6805	16.9472	16.8312	16.628	16.8182	17.2011	17.8612	17.1472	17.654	16.0132	16.9927	17.5551	15.5919	17.9244	16.9999		cellular component assembly;cellular component assembly at cellular level;cellular component organization;cellular component organization at cellular level;cellular component organization or biogenesis;cellular component organization or biogenesis at cellular level;cellular process;elastic fiber assembly;extracellular matrix assembly;extracellular matrix organization;extracellular structure organ…	catalytic activity;endopeptidase activity;hydrolase activity;metalloendopeptidase activity;metallopeptidase activity;peptidase activity;peptidase activity, acting on L-amino acid peptides	extracellular matrix part;extracellular membrane-bounded organelle;extracellular organelle;extracellular region part;extracellular vesicular exosome;fibril;membrane-bounded organelle;membrane-bounded vesicle;microfibril;organelle;vesicle	TGF-beta signaling pathway	REACT_264269			0.943905	0.973211	0.04212
Q6ZQX7	Q6ZQX7	LIAT1_HUMAN	Protein LIAT1 (Ligand of ATE1 protein)	LIAT1	LIAT1 C17orf97	21.7173	22.4508	18.9323	16.2455	19.3595	18.0912	18.8383	17.7278	20.4898	19.6996	20.0743	22.5791	16.8791	24.3931	20.8981	19.3019	22.73	20.7269	20.6656	18.3963	16.4507	16.2532	17.9365	17.1564	17.1389	18.1632		cellular macromolecule metabolic process;cellular metabolic process;cellular process;cellular protein metabolic process;macromolecule metabolic process;macromolecule modification;metabolic process;primary metabolic process;protein arginylation;protein metabolic process;protein modification process							0.379307	0.574727	-1.70538
Q6DT37	Q6DT37	MRCKG_HUMAN	Serine/threonine-protein kinase MRCK gamma (EC 2.7.11.1) (CDC42-binding protein kinase gamma) (DMPK-like gamma) (Myotonic dystrophy kinase-related CDC42-binding kinase gamma) (MRCK gamma) (MRCKG) (Myotonic dystrophy protein kinase-like gamma) (Myotonic dystrophy protein kinase-like alpha)	CDC42BPG	CDC42BPG DMPK2	18.3513	18.0845	16.7097	16.7016	16.1948	16.6056	19.4706	17.3896	19.1357	16.7257	18.5889	15.3914	16.0493	19.0664	16.4865	18.3768	16.8387	15.9458	17.3632	19.0666	18.6493	16.9528	16.206	16.0001	18.7696	17.7214		actin cytoskeleton organization;actin cytoskeleton reorganization;actin filament-based process;biological regulation;cellular component organization;cellular component organization at cellular level;cellular component organization or biogenesis;cellular component organization or biogenesis at cellular level;cellular macromolecule metabolic process;cellular metabolic process;cellular process;cellu…	adenyl nucleotide binding;adenyl ribonucleotide binding;ATP binding;binding;catalytic activity;cation binding;ion binding;kinase activity;magnesium ion binding;metal ion binding;nucleotide binding;phosphotransferase activity, alcohol group as acceptor;protein kinase activity;protein serine/threonine kinase activity;purine nucleotide binding;purine ribonucleoside triphosphate binding;purine ribonu…	cell leading edge;cell part;cytoplasm;intracellular part					0.67725	0.816518	-0.32714
Q6ZUT6	Q6ZUT6	CCD9B_HUMAN	Coiled-coil domain-containing protein 9B	CCDC9B	CCDC9B C15orf52	16.0011	18.4256	20.2335	16.1982	16.2871	16.4238	18.3389	20.4748	16.4383	19.6072	17.5042	16.442	18.6482	17.3856	16.2476	18.2531	20.805	17.4279	15.6772	15.9458	16.6516	16.3148	17.1993	16.2794	16.9351	19.7962									0.240845	0.441472	1.37057
Q6ZV70	Q6ZV70	LANC3_HUMAN	LanC-like protein 3	LANCL3	LANCL3	18.0695	18.6736	18.6653	18.3568	19.1032	18.4695	18.3764	19.2137	20.1099	18.2402	20.2302	18.8818	18.2579	18.9351	17.1494	18.117	16.8893	16.735	18.6929	21.9421	16.8125	16.7224	15.9498	17.0564	18.5822	15.9917			catalytic activity						0.273687	0.476238	-0.90287
Q6ZVD8	Q6ZVD8	PHLP2_HUMAN	PH domain leucine-rich repeat-containing protein phosphatase 2 (EC 3.1.3.16) (PH domain leucine-rich repeat-containing protein phosphatase-like) (PHLPP-like)	PHLPP2	PHLPP2 KIAA0931 PHLPPL	16.9401	15.6398	15.3754	15.7805	17.058	17.2187	16.7943	16.5921	16.613	14.987	17.329	15.4835	16.5017	16.8024	17.5694	16.3336	16.2647	18.462	15.9954	16.4167	16.1034	17.2706	16.9042	17.2297	16.0189	16.6409		biological regulation;cell surface receptor linked signaling pathway;cellular macromolecule metabolic process;cellular metabolic process;cellular process;cellular protein metabolic process;cellular response to chemical stimulus;cellular response to fibroblast growth factor stimulus;cellular response to growth factor stimulus;cellular response to organic substance;cellular response to stimulus;def…	binding;catalytic activity;cation binding;hydrolase activity;hydrolase activity, acting on ester bonds;ion binding;metal ion binding;phosphatase activity;phosphoprotein phosphatase activity;phosphoric ester hydrolase activity;protein serine/threonine phosphatase activity	cell part;cell projection part;cilium part;cytoplasm;cytoplasmic part;cytosol;intracellular membrane-bounded organelle;intracellular organelle;intracellular organelle part;intracellular part;membrane;membrane-bounded organelle;nucleus;organelle;organelle part;photoreceptor inner segment;photoreceptor outer segment membrane	PI3K-Akt signaling pathway	REACT_12447			0.538984	0.718445	-0.341477
Q86SE9	Q86SE9	PCGF5_HUMAN	Polycomb group RING finger protein 5 (RING finger protein 159)	PCGF5	PCGF5 RNF159	18.475	17.9207	17.4068	17.7922	15.5734	16.4049	18.5246	15.9869	17.0647	16.418	15.2615	15.7074	16.1528	16.959	18.9642	18.4065	17.7405	16.0051	17.1699	16.6324	15.1764	16.2891	17.9789	18.135	15.34	16.7375		biological regulation;biosynthetic process;cellular biosynthetic process;cellular macromolecule biosynthetic process;cellular macromolecule metabolic process;cellular metabolic process;cellular nitrogen compound metabolic process;cellular process;macromolecule biosynthetic process;macromolecule metabolic process;metabolic process;nitrogen compound metabolic process;nucleic acid metabolic process;…	binding;cation binding;ion binding;metal ion binding;transition metal ion binding;zinc ion binding	cell part;centrosome;cytoplasmic part;cytoskeletal part;intracellular membrane-bounded organelle;intracellular non-membrane-bounded organelle;intracellular organelle;intracellular organelle part;intracellular part;macromolecular complex;membrane-bounded organelle;microtubule organizing center;non-membrane-bounded organelle;nuclear part;nucleolus;nucleus;organelle;organelle part;PcG protein comple…	Signaling pathways regulating pluripotency of stem cells				0.282428	0.485198	-0.622908
Q86VQ6	Q86VQ6	TRXR3_HUMAN	Thioredoxin reductase 3 (EC 1.8.1.9) (Thioredoxin and glutathione reductase) (Thioredoxin reductase TR2)	TXNRD3	TXNRD3 TGR TRXR3	18.8271	18.5605	16.6652	18.3967	16.6244	18.4886	18.027	19.3521	16.4023	17.9308	17.5381	17.1858	15.6833	18.8917	18.2898	18.2048	16.4908	18.1599	17.1203	19.0944	18.3187	18.0637	18.498	18.9249	15.3459	18.5364		biological regulation;cell differentiation;cell redox homeostasis;cellular developmental process;cellular homeostasis;cellular process;developmental process;gamete generation;homeostatic process;male gamete generation;multicellular organismal development;multicellular organismal process;multicellular organismal reproductive process;regulation of biological process;regulation of biological quality…	antioxidant activity;binding;catalytic activity;coenzyme binding;cofactor binding;disulfide oxidoreductase activity;electron carrier activity;flavin adenine dinucleotide binding;oxidoreductase activity;oxidoreductase activity, acting on a sulfur group of donors;oxidoreductase activity, acting on a sulfur group of donors, NAD or NADP as acceptor;oxidoreductase activity, acting on NADH or NADPH;pro…	cell part;cytoplasmic part;endoplasmic reticulum;intracellular membrane-bounded organelle;intracellular organelle;intracellular part;membrane-bounded organelle;nucleus;organelle	Hepatocellular carcinoma;Pathways in cancer;Selenocompound metabolism				0.44137	0.633461	0.653625
Q86XN7	Q86XN7	PRSR1_HUMAN	Proline and serine-rich protein 1	PROSER1	PROSER1 C13orf23 KIAA2032	18.5201	17.1098	16.3056	17.0205	17.7522	17.3679	19.6748	16.2319	17.6147	17.1595	16.6497	18.5661	16.8474	16.9961	17.386	17.1132	17.5573	16.5403	16.9274	18.5893	15.7577	16.9632	16.9246	18.3269	17.3299	16.8662									0.273088	0.476039	-0.275962
P07951	P07951	TPM2_HUMAN	Tropomyosin beta chain (Beta-tropomyosin) (Tropomyosin-2)	TPM2	TPM2 TMSB	22.0291	21.4526	24.5437	23.2446	24.043	22.9435	21.7139	25.5719	23.1588	26.0606	21.3244	22.8844	21.2811	18.8556	22.3761	21.6416	23.265	24.6418	21.85	21.5602	23.3321	26.2465	22.5749	23.2471	21.0558	25.3494		actin filament-based movement;actin filament-based process;actin-mediated cell contraction;actin-myosin filament sliding;biological regulation;cellular component movement;cellular process;multicellular organismal process;muscle contraction;muscle filament sliding;muscle system process;regulation of ATPase activity;regulation of biological process;regulation of catabolic process;regulation of cata…	actin binding;binding;cytoskeletal protein binding;protein binding;structural constituent of muscle;structural molecule activity	cell part;contractile fiber part;cytoplasmic part;cytoskeletal part;cytosol;intracellular organelle part;intracellular part;muscle thin filament tropomyosin;organelle part	Adrenergic signaling in cardiomyocytes;Cardiac muscle contraction;Dilated cardiomyopathy (DCM);Hypertrophic cardiomyopathy (HCM)	REACT_16969;REACT_20558	+	+	0.00188812	0.0432264	4.62663
Q8IXZ3	Q8IXZ3	SP8_HUMAN	Transcription factor Sp8 (Specificity protein 8)	SP8	SP8	18.2659	17.6185	16.5863	18.7134	18.1006	17.4034	19.1406	17.808	19.3111	17.908	17.5312	16.7818	17.2252	18.2921	18.5222	20.489	18.0041	17.4422	17.7429	18.531	16.2901	15.7518	16.754	17.2229	17.5013	16.5672		anatomical structure morphogenesis;appendage morphogenesis;biological regulation;biosynthetic process;cellular biosynthetic process;cellular macromolecule biosynthetic process;cellular macromolecule metabolic process;cellular metabolic process;cellular nitrogen compound metabolic process;cellular process;developmental process;dorsal/ventral pattern formation;embryonic appendage morphogenesis;embr…	binding;cation binding;DNA binding;ion binding;metal ion binding;nucleic acid binding	cell part;intracellular membrane-bounded organelle;intracellular organelle;intracellular part;membrane-bounded organelle;nucleus;organelle					0.190729	0.386768	-1.34369
Q8IY33	Q8IY33	MILK2_HUMAN	MICAL-like protein 2 (Junctional Rab13-binding protein) (Molecule interacting with CasL-like 2) (MICAL-L2)	MICALL2	MICALL2 JRAB	16.7794	17.7304	18.1303	17.1673	17.2778	16.8661	16.2959	18.096	16.6115	18.855	16.6096	16.4707	17.3526	18.1098	18.4114	16.6721	16.039	17.119	17.8502	18.2	17.3887	17.4221	16.8095	17.1328	17.0807	16.6026		actin cytoskeleton organization;actin cytoskeleton reorganization;actin filament organization;actin filament polymerization;actin filament-based process;actin polymerization or depolymerization;adherens junction assembly;adherens junction organization;anatomical structure morphogenesis;biological adhesion;cell adhesion;cell junction assembly;cell junction organization;cell morphogenesis;cell morp…	actin binding;actin filament binding;binding;cation binding;cytoskeletal protein binding;filamin binding;ion binding;metal ion binding;protein binding;transition metal ion binding;zinc ion binding	actin filament bundle;actomyosin;cell junction;cell part;cell projection;cell-cell junction;cytoplasmic part;cytoskeletal part;cytosol;endosome;intracellular membrane-bounded organelle;intracellular organelle;intracellular organelle part;intracellular part;membrane;membrane-bounded organelle;neuron projection;occluding junction;organelle;organelle part;plasma membrane;recycling endosome;stress fi…	Tight junction				0.424987	0.617247	0.493805
Q8IZQ1	Q8IZQ1	WDFY3_HUMAN	WD repeat and FYVE domain-containing protein 3 (Autophagy-linked FYVE protein) (Alfy)	WDFY3	WDFY3 KIAA0993	17.6752	16.5937	16.898	17.9741	17.2409	17.129	17.7175	17.801	17.626	17.9925	17.469	17.2671	16.6076	17.8473	19.3992	17.2554	17.6236	17.0386	18.0077	15.6446	17.6563	16.0639	19.1022	18.5917	17.1317	17.2098		aggrephagy;autophagy;biological regulation;catabolic process;cell communication;cellular catabolic process;cellular metabolic process;cellular process;cellular response to external stimulus;cellular response to extracellular stimulus;cellular response to nutrient levels;cellular response to starvation;cellular response to stimulus;cellular response to stress;endosome transport;establishment of lo…	1-phosphatidylinositol binding;beta-N-acetylglucosaminylglycopeptide beta-1,4-galactosyltransferase activity;binding;catalytic activity;cation binding;galactosyltransferase activity;ion binding;lipid binding;metal ion binding;phosphatidylinositol binding;phospholipid binding;transferase activity;transferase activity, transferring glycosyl groups;transferase activity, transferring hexosyl groups;U…	autophagic vacuole;cell part;cytoplasm;cytoplasmic part;envelope;extrinsic to membrane;inclusion body;intracellular membrane-bounded organelle;intracellular organelle;intracellular organelle part;intracellular part;membrane;membrane part;membrane-bounded organelle;nuclear body;nuclear envelope;nuclear membrane;nuclear part;nucleoplasm part;organelle;organelle envelope;organelle membrane;organelle…					0.91359	0.957147	0.0569577
Q8N111	Q8N111	CEND_HUMAN	Cell cycle exit and neuronal differentiation protein 1 (BM88 antigen)	CEND1	CEND1 BM88	18.8927	16.6615	17.218	16.4584	19.2807	15.3686	22.2158	18.022	21.7698	16.6157	16.864	19.3913	21.9322	24.3126	21.2906	21.5017	20.2752	15.2703	21.9781	18.8312	17.3956	21.1913	22.4153	21.2149	20.5585	19.7922		adult behavior;adult locomotory behavior;adult walking behavior;anatomical structure maturation;behavior;biological regulation;cell differentiation;cell differentiation in hindbrain;cell migration;cell migration in hindbrain;cell motility;cellular component movement;cellular developmental process;cellular process;central nervous system neuron differentiation;cerebellar granular layer maturation;c…		cell part;integral to membrane;intrinsic to membrane;membrane part					0.417736	0.610811	-1.87348
Q8N2W9	Q8N2W9	PIAS4_HUMAN	E3 SUMO-protein ligase PIAS4 (EC 2.3.2.27) (PIASy) (Protein inhibitor of activated STAT protein 4) (Protein inhibitor of activated STAT protein gamma) (PIAS-gamma) (RING-type E3 ubiquitin transferase PIAS4)	PIAS4	PIAS4 PIASG	17.5529	18.44	18.841	17.4977	17.7384	17.6529	16.4822	16.8559	16.2025	17.1204	16.7583	19.0197	18.5027	16.9173	18.0606	17.9335	20.1115	16.5972	16.2265	18.598	19.1609	18.6744	18.3462	17.594	18.7856	17.2491		biological regulation;biosynthetic process;cell surface receptor linked signaling pathway;cellular biosynthetic process;cellular macromolecule biosynthetic process;cellular macromolecule metabolic process;cellular metabolic process;cellular nitrogen compound metabolic process;cellular process;cellular protein metabolic process;cellular response to stimulus;macromolecule biosynthetic process;macro…	acid-amino acid ligase activity;binding;catalytic activity;cation binding;DNA binding;enzyme binding;ion binding;ligase activity;ligase activity, forming carbon-nitrogen bonds;metal ion binding;nucleic acid binding;protein binding;small conjugating protein ligase activity;SUMO ligase activity;transition metal ion binding;ubiquitin protein ligase binding;zinc ion binding	cell part;cytoplasm;intracellular membrane-bounded organelle;intracellular organelle;intracellular organelle part;intracellular part;membrane-bounded organelle;nuclear body;nuclear matrix;nuclear part;nucleoplasm;nucleoplasm part;nucleus;organelle;organelle part;PML body	Fluid shear stress and atherosclerosis;JAK-STAT signaling pathway;NF-kappa B signaling pathway;Ubiquitin mediated proteolysis	REACT_355174			0.616847	0.777572	-0.27664
Q8N371	Q8N371	KDM8_HUMAN	Bifunctional peptidase and arginyl-hydroxylase JMJD5 (EC 1.14.11.-) (EC 3.4.-.-) (JmjC domain-containing protein 5) (Jumonji C domain-containing protein 5) (L-arginine (3R)-hydroxylase KDM8)	KDM8	KDM8 JMJD5	17.8031	18.0332	17.0597	16.7311	15.7061	18.0543	18.0896	17.7389	19.8561	17.266	18.5852	17.3416	17.3842	18.4211	18.1247	16.8517	17.9684	17.2816	16.211	17.4016	16.0664	15.6161	17.4715	16.8642	18.2007	16.7425		biological regulation;biosynthetic process;cell cycle process;cellular biosynthetic process;cellular component organization;cellular component organization at cellular level;cellular component organization or biogenesis;cellular component organization or biogenesis at cellular level;cellular macromolecule biosynthetic process;cellular macromolecule metabolic process;cellular metabolic process;cel…	binding;catalytic activity;cation binding;chromatin binding;demethylase activity;histone demethylase activity;histone demethylase activity (H3-K36 specific);ion binding;metal ion binding;oxidoreductase activity;oxidoreductase activity, acting on paired donors, with incorporation or reduction of molecular oxygen;oxidoreductase activity, acting on paired donors, with incorporation or reduction of m…	cell part;intracellular membrane-bounded organelle;intracellular organelle;intracellular part;membrane-bounded organelle;nucleus;organelle					0.195371	0.391389	-0.83696
Q8N3J6	Q8N3J6	CADM2_HUMAN	Cell adhesion molecule 2 (Immunoglobulin superfamily member 4D) (IgSF4D) (Nectin-like protein 3) (NECL-3) (Synaptic cell adhesion molecule 2) (SynCAM 2)	CADM2	CADM2 IGSF4D NECL3	16.7382	17.7195	18.5331	18.1043	18.4188	18.1184	17.2118	17.3998	17.5135	18.2425	16.2728	16.9472	16.6381	18.3074	20.6003	18.1907	16.4173	20.0242	17.2026	15.573	17.251	17.3316	16.0156	16.9993	18.4558	16.7345		adherens junction organization;anatomical structure development;biological adhesion;brain development;cell adhesion;cell junction assembly;cell junction organization;cell-cell junction organization;cellular component assembly;cellular component assembly at cellular level;cellular component organization;cellular component organization at cellular level;cellular component organization or biogenesis…		axon;cell body membrane;cell junction;cell part;cell projection;cytoplasm;integral to membrane;intracellular part;intrinsic to membrane;membrane;membrane part;neuron projection;neuronal cell body membrane;plasma membrane;plasma membrane part;synapse		REACT_19195			0.469902	0.66161	-0.386532
Q02410	Q02410	APBA1_HUMAN	Amyloid-beta A4 precursor protein-binding family A member 1 (Adapter protein X11alpha) (Neuron-specific X11 protein) (Neuronal Munc18-1-interacting protein 1) (Mint-1)	APBA1	APBA1 MINT1 X11	16.9759	18.9741	22.0515	17.5891	22.5879	17.1112	17.0022	22.0643	23.7517	20.8396	21.0326	16.7921	16.2444	17.0707	15.5246	15.4835	20.4737	18.6533	18.8345	20.9788	18.7735	19.8064	17.7943	17.5446	17.8786	21.5607		amine transport;amino acid transport;anatomical structure development;axon cargo transport;behavior;biological adhesion;biological regulation;carboxylic acid transport;cell adhesion;cell communication;cell-cell signaling;cellular component assembly;cellular component movement;cellular component organization;cellular component organization or biogenesis;cellular process;chordate embryonic developm…	beta-amyloid binding;binding;lipid binding;phosphatidylinositol binding;phosphatidylinositol-4,5-bisphosphate binding;phospholipid binding;protein binding	cell part;clathrin-coated vesicle;coated vesicle;cytoplasmic membrane-bounded vesicle;cytoplasmic part;cytoplasmic vesicle;cytosol;Golgi apparatus;intracellular membrane-bounded organelle;intracellular organelle;intracellular part;macromolecular complex;membrane;membrane-bounded organelle;membrane-bounded vesicle;nucleus;organelle;perinuclear region of cytoplasm;plasma membrane;protein complex;sy…		REACT_15293	+	+	0.000323558	0.0307857	4.5903
Q8TC26	Q8TC26	TM163_HUMAN	Transmembrane protein 163	TMEM163	TMEM163	15.8289	17.5299	17.4794	17.0006	17.3963	17.3603	20.6464	16.9284	17.7918	17.5827	16.191	17.6824	17.0303	17.044	20.8193	19.253	17.8129	17.8741	19.347	16.8095	18.6696	17.9195	18.1137	16.613	19.2882	18.7877			binding;cation binding;ion binding;metal ion binding;transition metal ion binding;zinc ion binding	cell junction;cell part;clathrin coated vesicle membrane;coated vesicle membrane;cytoplasmic part;cytoplasmic vesicle membrane;cytoplasmic vesicle part;early endosome membrane;endosomal part;endosome membrane;integral to membrane;integral to organelle membrane;integral to synaptic vesicle membrane;intracellular organelle part;intracellular part;intrinsic to membrane;intrinsic to organelle membran…					0.846955	0.920984	0.132647
Q8TF71	Q8TF71	MOT10_HUMAN	Monocarboxylate transporter 10 (MCT 10) (Aromatic amino acid transporter 1) (Solute carrier family 16 member 10) (T-type amino acid transporter 1)	SLC16A10	SLC16A10 MCT10 TAT1	17.899	17.9993	15.686	19.4804	17.1421	19.9113	17.7074	15.4134	17.7921	18.2796	19.497	17.5075	20.2397	17.381	17.1492	17.8932	17.8122	16.7256	16.8943	17.4466	18.7987	18.311	18.7601	18.115	20.1453	16.4069		amine transport;amino acid transport;aromatic amino acid transport;carboxylic acid transport;cellular process;establishment of localization;ion transmembrane transport;ion transport;nitrogen compound transport;organic acid transport;organic substance transport;transmembrane transport;transport	transporter activity	basolateral plasma membrane;cell part;integral to membrane;intrinsic to membrane;membrane;membrane part;plasma membrane;plasma membrane part	Protein digestion and absorption;Thyroid hormone signaling pathway	REACT_13796			0.134151	0.310566	-1.75358
P00533	P00533	EGFR_HUMAN	Epidermal growth factor receptor (EC 2.7.10.1) (Proto-oncogene c-ErbB-1) (Receptor tyrosine-protein kinase erbB-1)	EGFR	EGFR ERBB ERBB1 HER1	18.4133	19.7006	21.649	17.2514	22.4886	16.2585	16.1264	21.4876	22.3219	21.6513	19.1721	16.652	15.6254	18.0207	17.015	15.3859	23.763	16.0505	17.8301	17.2056	15.9866	19.0979	17.3267	19.0291	15.1719	21.1277		activation of phospholipase A2 activity;activation of phospholipase A2 activity by calcium-mediated signaling;activation of phospholipase C activity;alkanesulfonate metabolic process;anatomical structure development;anatomical structure morphogenesis;astrocyte activation;axon guidance;behavior;biological adhesion;biological regulation;biosynthetic process;calcium-mediated signaling;cation homeost…	actin binding;actin filament binding;adenyl nucleotide binding;adenyl ribonucleotide binding;ATP binding;binding;catalytic activity;chromatin binding;cytoskeletal protein binding;DNA binding;double-stranded DNA binding;enzyme binding;epidermal growth factor-activated receptor activity;identical protein binding;kinase activity;MAP kinase kinase kinase activity;molecular transducer activity;nucleic…	adherens junction;anchoring junction;apical plasma membrane;basolateral plasma membrane;cell junction;cell part;cell surface;cell-substrate adherens junction;cell-substrate junction;cytoplasm;cytoplasmic membrane-bounded vesicle;cytoplasmic part;cytoplasmic vesicle;early endosome membrane;endocytic vesicle;endoplasmic reticulum membrane;endoplasmic reticulum part;endosomal part;endosome;endosome …	Adherens junction;Bladder cancer;Breast cancer;Calcium signaling pathway;Central carbon metabolism in cancer;Choline metabolism in cancer;Colorectal cancer;Cushing syndrome;EGFR tyrosine kinase inhibitor resistance;Endocrine resistance;Endocytosis;Endometrial cancer;Epithelial cell signaling in Helicobacter pylori infection;ErbB signaling pathway;Estrogen signaling pathway;Focal adhesion;FoxO sig…	REACT_115596;REACT_115720;REACT_115755;REACT_115852;REACT_115854;REACT_115993;REACT_116008;REACT_121096;REACT_12478;REACT_12484;REACT_12578;REACT_12579;REACT_12606;REACT_147727;REACT_22272;REACT_267817;REACT_268595;REACT_75829;REACT_9417	+	+	0.00168644	0.0397374	4.51852
Q8WV93	Q8WV93	AFG1L_HUMAN	AFG1-like ATPase (Lactation elevated protein 1) (EC 3.6.-.-) (Protein AFG1 homolog)	AFG1L	AFG1L AFG1 LACE1	16.2866	17.432	15.0394	17.0833	17.6687	18.0909	16.092	16.7832	17.0951	15.7357	17.6379	18.4944	17.3589	18.3929	15.5263	17.213	16.0777	16.7588	18.073	16.6005	16.2843	16.6886	16.8633	16.1723	19.8745	17.5272			adenyl nucleotide binding;adenyl ribonucleotide binding;ATP binding;binding;nucleotide binding;purine nucleotide binding;purine ribonucleoside triphosphate binding;purine ribonucleotide binding;ribonucleotide binding	cell part;cytoplasmic part;intracellular membrane-bounded organelle;intracellular organelle;intracellular part;membrane-bounded organelle;mitochondrion;organelle					0.059034	0.192825	-1.08023
Q8WXI4	Q8WXI4	ACO11_HUMAN	Acyl-coenzyme A thioesterase 11 (Acyl-CoA thioesterase 11) (EC 3.1.2.-) (Acyl-CoA thioester hydrolase 11) (Adipose-associated thioesterase) (Brown fat-inducible thioesterase) (BFIT) (Palmitoyl-coenzyme A thioesterase) (EC 3.1.2.2)	ACOT11	ACOT11 BFIT KIAA0707 THEA	16.7342	18.2152	16.5026	16.5406	19.1015	17.7321	19.3762	18.1446	16.2272	17.9045	15.7074	20.2559	17.1062	16.7549	16.9831	16.8851	18.1309	18.3709	16.7	17.4522	17.5019	17.0811	20.0368	17.6816	20.2224	16.8248		biological regulation;carboxylic acid metabolic process;cellular ketone metabolic process;cellular lipid metabolic process;cellular metabolic process;cellular process;cellular response to stimulus;fatty acid metabolic process;intracellular signal transduction;lipid metabolic process;metabolic process;monocarboxylic acid metabolic process;organic acid metabolic process;oxoacid metabolic process;pr…	acyl-CoA hydrolase activity;binding;carboxylic ester hydrolase activity;catalytic activity;CoA hydrolase activity;hydrolase activity;hydrolase activity, acting on ester bonds;lipid binding;thiolester hydrolase activity	cell part;cytoplasm;extracellular membrane-bounded organelle;extracellular organelle;extracellular region part;extracellular vesicular exosome;intracellular part;membrane-bounded organelle;membrane-bounded vesicle;organelle;vesicle					0.373979	0.570254	0.369158
O43166	O43166	SI1L1_HUMAN	Signal-induced proliferation-associated 1-like protein 1 (SIPA1-like protein 1) (High-risk human papilloma viruses E6 oncoproteins targeted protein 1) (E6-targeted protein 1)	SIPA1L1	SIPA1L1 E6TP1 KIAA0440	21.9362	22.761	22.6006	22.2326	21.9672	21.2751	19.3922	23.3568	22.656	24.4918	21.6889	21.7918	17.6195	18.7885	23.85	17.2097	23.6303	16.7758	22.0594	22.574	21.895	22.0718	18.7962	22.4536	18.3664	22.7349		actin cytoskeleton organization;actin cytoskeleton reorganization;actin filament-based process;biological regulation;cell surface receptor linked signaling pathway;cellular component organization;cellular component organization at cellular level;cellular component organization or biogenesis;cellular component organization or biogenesis at cellular level;cellular process;cellular response to stimu…	enzyme activator activity;enzyme regulator activity;GTPase activator activity;GTPase regulator activity;nucleoside-triphosphatase regulator activity	cell junction;cell part;cell projection;cell projection part;cytoplasm;cytoskeletal part;cytoskeleton;dendritic spine;intracellular non-membrane-bounded organelle;intracellular organelle;intracellular organelle part;intracellular part;membrane;neuron projection;neuron spine;non-membrane-bounded organelle;organelle;organelle part;postsynaptic density;postsynaptic membrane;synapse part;synaptic mem…	Rap1 signaling pathway			+	0.00547826	0.0645871	4.44064
Q92561	Q92561	PHYIP_HUMAN	Phytanoyl-CoA hydroxylase-interacting protein (Phytanoyl-CoA hydroxylase-associated protein 1) (PAHX-AP1) (PAHXAP1)	PHYHIP	PHYHIP DYRK1AP3 KIAA0273	18.2694	20.9573	21.1511	15.7119	21.5578	20.6388	19.5437	20.3225	17.0691	20.5305	19.768	21.6816	21.1028	20.8958	20.3577	21.6706	16.3999	16.4597	19.6648	21.2367	20.098	16.5472	19.7837	21.9611	20.9119	20.0179		biological regulation;positive regulation of defense response to virus by host;regulation of biological process;regulation of defense response;regulation of defense response to virus;regulation of defense response to virus by host;regulation of immune effector process;regulation of immune system process;regulation of multi-organism process;regulation of response to biotic stimulus;regulation of r…							0.125133	0.299641	-1.72247
Q92623	Q92623	TTC9A_HUMAN	Tetratricopeptide repeat protein 9A (TPR repeat protein 9A)	TTC9	TTC9 KIAA0227 TTC9A	20.7647	18.7005	16.5299	18.7412	18.9552	16.5365	20.3551	16.1799	20.644	17.223	19.2473	18.9641	16.9736	18.3358	20.9461	18.0994	20.5373	17.5918	18.7361	18.5162	16.5785	18.3448	19.6544	16.4459	17.996	19.5995									0.695729	0.829901	0.350485
Q92963	Q92963	RIT1_HUMAN	GTP-binding protein Rit1 (Ras-like protein expressed in many tissues) (Ras-like without CAAX protein 1)	RIT1	RIT1 RIBB RIT ROC1	17.1021	18.1355	18.6458	17.9078	17.5711	18.6299	18.3965	18.1454	15.885	17.4925	17.3167	18.1736	18.4937	18.2114	19.7948	16.2765	18.3866	17.3461	18.1897	16.6063	18.2921	17.192	19.1492	17.38	16.3719	17.3821		biological regulation;cell surface receptor linked signaling pathway;cellular process;cellular response to stimulus;enzyme linked receptor protein signaling pathway;intracellular signal transduction;nerve growth factor receptor signaling pathway;Ras protein signal transduction;regulation of biological process;regulation of cellular process;response to stimulus;signal transduction;small GTPase med…	binding;calmodulin binding;GTP binding;guanyl nucleotide binding;guanyl ribonucleotide binding;nucleotide binding;protein binding;purine nucleotide binding;purine ribonucleoside triphosphate binding;purine ribonucleotide binding;ribonucleotide binding	cell part;membrane;plasma membrane		REACT_12077			0.572768	0.743993	-0.349905
Q95604	P10321	secondary accession number	HLA class I histocompatibility antigen, Cw-17 alpha chain	HLA-C		16.9889	17.8662	18.1163	17.6849	17.3883	17.2178	16.8189	19.0043	17.5277	17.9751	18.2777	14.7846	16.4502	18.3418	17.4544	16.4944	19.4655	18.0434	16.9714	18.7031	18.8436	19.3548	17.0877	18.0616	16.9245	17.7268		antigen processing and presentation;antigen processing and presentation of exogenous antigen;antigen processing and presentation of exogenous peptide antigen;antigen processing and presentation of exogenous peptide antigen via MHC class I;antigen processing and presentation of exogenous peptide antigen via MHC class I, TAP-dependent;antigen processing and presentation of exogenous peptide antigen…	antigen binding;binding;peptide antigen binding;peptide binding;protein binding;receptor binding	cell part;cell surface;coated vesicle membrane;cytoplasmic part;cytoplasmic vesicle membrane;cytoplasmic vesicle part;early endosome membrane;endocytic vesicle membrane;endoplasmic reticulum;endoplasmic reticulum part;endosomal part;endosome membrane;ER to Golgi transport vesicle membrane;Golgi apparatus;Golgi apparatus part;Golgi membrane;integral to endoplasmic reticulum membrane;integral to lu…		REACT_111168;REACT_111178;REACT_11152;REACT_25078;REACT_25162;REACT_75795			0.0571893	0.190709	1.3892
Q96DX7	Q96DX7	TRI44_HUMAN	Tripartite motif-containing protein 44 (Protein DIPB)	TRIM44	TRIM44 DIPB	19.003	18.9748	15.5433	17.4887	18.0262	17.1065	20.0366	18.9981	16.7107	18.5463	16.9221	17.8068	18.2291	16.2651	17.4344	16.8486	16.984	18.8343	17.0435	18.0044	18.2275	17.3194	18.9577	17.085	19.4213	17.3528			binding;cation binding;ion binding;metal ion binding;transition metal ion binding;zinc ion binding	cell part;intracellular					0.162474	0.348526	0.941845
Q96HR9	Q96HR9	REEP6_HUMAN	Receptor expression-enhancing protein 6 (Polyposis locus protein 1-like 1)	REEP6	REEP6 C19orf32 DP1L1	17.0456	22.4388	19.8967	16.5384	21.8416	18.9073	16.1306	16.4431	19.5168	16.5366	16.1231	22.6491	17.1989	20.4017	17.4434	19.1035	17.9537	20.4265	18.5928	17.7834	18.9851	21.1271	16.7601	17.9182	18.3387	15.8701		biological regulation;regulation of biological process;regulation of cellular localization;regulation of cellular process;regulation of intracellular transport;regulation of localization;regulation of transport		apical part of cell;cell part;cell projection;cytoplasmic part;endoplasmic reticulum membrane;endoplasmic reticulum part;integral to membrane;intracellular membrane-bounded organelle;intracellular organelle;intracellular organelle part;intracellular part;intrinsic to membrane;membrane;membrane part;membrane-bounded organelle;neuron projection;nucleus;organelle;organelle membrane;organelle part;ro…					0.34866	0.547835	-1.4086
Q96IW7	Q96IW7	SC22A_HUMAN	Vesicle-trafficking protein SEC22a (SEC22 vesicle-trafficking protein homolog A) (SEC22 vesicle-trafficking protein-like 2)	SEC22A	SEC22A SEC22L2	18.857	18.8746	19.026	18.3094	16.7382	17.6495	18.351	18.9582	17.7241	19.2012	18.7038	18.0375	18.4196	19.4389	18.6859	18.0232	18.9965	18.484	17.9421	18.8762	15.0693	17.9318	16.0492	16.1939	16.4979	16.9582		cellular component organization;cellular component organization at cellular level;cellular component organization or biogenesis;cellular component organization or biogenesis at cellular level;cellular membrane fusion;cellular membrane organization;cellular process;ER to Golgi vesicle-mediated transport;establishment of localization;establishment of localization in cell;establishment of protein lo…	binding;protein binding;SNAP receptor activity;SNARE binding;transporter activity	cell part;cytoplasmic part;endoplasmic reticulum membrane;endoplasmic reticulum part;integral to membrane;intracellular organelle part;intracellular part;intrinsic to membrane;macromolecular complex;membrane;membrane part;organelle membrane;organelle part;protein complex;SNARE complex					0.857564	0.927123	-0.120442
Q96JB1	Q96JB1	DYH8_HUMAN	Dynein heavy chain 8, axonemal (Axonemal beta dynein heavy chain 8) (Ciliary dynein heavy chain 8)	DNAH8	DNAH8	20.5509	20.0133	15.657	19.4298	18.2779	19.5533	19.4952	18.8159	16.4585	20.6269	19.7876	16.0741	17.3272	20.4044	21.1226	20.3998	19.9346	18.7752	21.0794	17.6962	19.0038	21.4691	19.5017	20.5816	22.2806	18.9321		cell motility;cellular component movement;cellular process;ciliary or flagellar motility;locomotion;metabolic process;microtubule-based movement;microtubule-based process	adenyl nucleotide binding;adenyl ribonucleotide binding;ATP binding;ATPase activity;binding;catalytic activity;hydrolase activity;hydrolase activity, acting on acid anhydrides;hydrolase activity, acting on acid anhydrides, in phosphorus-containing anhydrides;microtubule motor activity;motor activity;nucleoside-triphosphatase activity;nucleotide binding;purine nucleotide binding;purine ribonucleos…	axonemal dynein complex;axoneme part;cell part;cell projection part;cytoskeletal part;dynein complex;intracellular organelle part;intracellular part;macromolecular complex;microtubule;microtubule associated complex;organelle part;protein complex	Huntington disease				0.599921	0.766383	0.539828
Q96NT1	Q96NT1	NP1L5_HUMAN	Nucleosome assembly protein 1-like 5 (Down-regulated in liver malignancy)	NAP1L5	NAP1L5 DRLM	15.9701	17.2255	18.5312	18.2097	18.3363	16.3534	18.6154	16.2241	18.0469	19.1772	16.2603	17.4049	18.2889	19.938	19.0232	17.6164	16.2802	17.2423	18.3579	16.1533	18.3438	17.3905	19.5199	18.5097	16.5938	17.2416		cellular component assembly;cellular component assembly at cellular level;cellular component organization;cellular component organization at cellular level;cellular component organization or biogenesis;cellular component organization or biogenesis at cellular level;cellular macromolecular complex assembly;cellular macromolecular complex subunit organization;cellular process;chromatin organization…		cell part;intracellular membrane-bounded organelle;intracellular organelle;intracellular part;membrane-bounded organelle;nucleus;organelle					0.595998	0.763914	-0.540828
Q96Q07	Q96Q07	BTBD9_HUMAN	BTB/POZ domain-containing protein 9	BTBD9	BTBD9 KIAA1880	17.46	17.0693	16.5924	16.9281	17.1843	16.0465	17.1348	16.8894	16.4401	15.7675	18.0168	16.3833	16.6613	17.1835	17.0076	17.4354	17.5359	16.964	17.0542	17.6356	15.0844	17.0572	16.4939	16.0502	16.9078	16.9478		adult behavior;adult locomotory behavior;amine metabolic process;behavior;biological regulation;cation homeostasis;cellular amine metabolic process;cellular aromatic compound metabolic process;cellular biogenic amine metabolic process;cellular metabolic process;cellular nitrogen compound metabolic process;cellular process;chemical homeostasis;circadian behavior;circadian rhythm;circadian sleep/wa…							0.71278	0.841272	-0.166175
Q96RR1	Q96RR1	PEO1_HUMAN	Twinkle protein, mitochondrial (EC 3.6.4.12) (Progressive external ophthalmoplegia 1 protein) (T7 gp4-like protein with intramitochondrial nucleoid localization) (T7-like mitochondrial DNA helicase) (Twinkle mtDNA helicase)	TWNK	TWNK C10orf2 PEO1	16.0349	16.449	17.4761	15.3396	15.8922	17.7933	16.7228	16.8428	15.6646	15.2911	14.3946	17.7527	15.8169	16.7538	15.1055	15.5694	15.7826	14.952	17.6718	13.9106	16.2668	15.9318	15.5681	15.9218	15.5976	15.6044		biosynthetic process;cellular biosynthetic process;cellular component assembly;cellular component organization;cellular component organization at cellular level;cellular component organization or biogenesis;cellular component organization or biogenesis at cellular level;cellular macromolecule biosynthetic process;cellular macromolecule metabolic process;cellular metabolic process;cellular nitroge…	5'-3' DNA helicase activity;adenyl nucleotide binding;adenyl ribonucleotide binding;ATP binding;binding;catalytic activity;DNA binding;DNA helicase activity;enzyme binding;helicase activity;hydrolase activity;hydrolase activity, acting on acid anhydrides;hydrolase activity, acting on acid anhydrides, in phosphorus-containing anhydrides;nucleic acid binding;nucleoside-triphosphatase activity;nucle…	cell part;cytoplasmic part;intracellular non-membrane-bounded organelle;intracellular organelle;intracellular organelle lumen;intracellular organelle part;intracellular part;membrane-enclosed lumen;mitochondrial matrix;mitochondrial nucleoid;mitochondrial part;non-membrane-bounded organelle;nucleoid;organelle;organelle lumen;organelle part		REACT_264212			0.386927	0.581208	-0.565815
Q99704	Q99704	DOK1_HUMAN	Docking protein 1 (Downstream of tyrosine kinase 1) (p62(dok)) (pp62)	DOK1	DOK1	16.8091	17.1645	16.3545	17.6196	18.0908	17.4719	16.0388	17.6501	17.698	18.3614	16.9482	17.2204	17.2771	17.2886	16.7425	16.8939	16.9262	17.3144	17.1721	16.9264	15.8219	18.0066	16.2868	17.796	16.7199	17.3443		biological regulation;cell surface receptor linked signaling pathway;cellular process;cellular response to chemical stimulus;cellular response to endogenous stimulus;cellular response to hormone stimulus;cellular response to insulin stimulus;cellular response to organic substance;cellular response to peptide hormone stimulus;cellular response to stimulus;enzyme linked receptor protein signaling p…	molecular transducer activity;receptor signaling protein activity;signal transducer activity	cell part;cytoplasm;cytoplasmic part;cytosol;intracellular membrane-bounded organelle;intracellular organelle;intracellular part;membrane-bounded organelle;nucleus;organelle;perinuclear region of cytoplasm	Measles	REACT_508;REACT_570;REACT_976			0.0520585	0.182252	0.60773
Q9BQI3	Q9BQI3	E2AK1_HUMAN	Eukaryotic translation initiation factor 2-alpha kinase 1 (EC 2.7.11.1) (Heme-controlled repressor) (HCR) (Heme-regulated eukaryotic initiation factor eIF-2-alpha kinase) (Heme-regulated inhibitor) (hHRI) (Hemin-sensitive initiation factor 2-alpha kinase)	EIF2AK1	EIF2AK1 HRI KIAA1369 PRO1362	19.3482	17.3691	17.1938	18.3102	18.3792	19.1343	18.3339	16.9719	17.3731	18.1903	19.1728	18.8503	18.9074	14.8681	18.8407	19.3328	16.9543	17.8459	18.8149	17.3071	18.5758	18.4371	18.7576	18.4471	15.8855	16.3202		biological regulation;cellular aromatic compound metabolic process;cellular macromolecule metabolic process;cellular metabolic process;cellular process;cellular protein metabolic process;cellular response to stimulus;cellular response to stress;cofactor metabolic process;heterocycle metabolic process;macromolecule metabolic process;macromolecule modification;metabolic process;negative regulation …	adenyl nucleotide binding;adenyl ribonucleotide binding;ATP binding;binding;catalytic activity;cation binding;eukaryotic translation initiation factor 2alpha kinase activity;heme binding;identical protein binding;ion binding;iron ion binding;kinase activity;metal ion binding;nucleotide binding;phosphotransferase activity, alcohol group as acceptor;protein binding;protein dimerization activity;pro…	cell part;cytoplasm;intracellular part	Hepatitis C;Herpes simplex infection;Measles;Protein processing in endoplasmic reticulum				0.640035	0.791986	-0.580774
O60664	O60664	PLIN3_HUMAN	Perilipin-3 (47 kDa mannose 6-phosphate receptor-binding protein) (47 kDa MPR-binding protein) (Cargo selection protein TIP47) (Mannose-6-phosphate receptor-binding protein 1) (Placental protein 17) (PP17)	PLIN3	PLIN3 M6PRBP1 TIP47	20.0049	23.8696	25.5436	22.663	23.3992	20.5103	16.9789	25.3075	22.9696	24.3742	21.7077	22.0532	20.5285	21.0173	21.0103	20.0236	22.4748	23.9477	21.6846	21.8694	17.9259	24.6073	20.8794	21.6472	21.246	25.1512		cellular process;establishment of localization;transport;vesicle-mediated transport		cell part;cytoplasm;cytoplasmic part;endosomal part;endosome;endosome membrane;Golgi apparatus;intracellular membrane-bounded organelle;intracellular organelle;intracellular organelle part;intracellular part;lipid particle;membrane;membrane-bounded organelle;organelle;organelle membrane;organelle part			+	+	6.81251e-06	0.031	4.34016
Q9BSY9	Q9BSY9	DESI2_HUMAN	Deubiquitinase DESI2 (EC 3.4.19.12) (Desumoylating isopeptidase 2) (DeSI-2) (PPPDE peptidase domain-containing protein 1) (Protein FAM152A)	DESI2	DESI2 C1orf121 FAM152A PPPDE1 CGI-146 PNAS-4	16.8328	18.1683	18.3769	18.5459	17.1671	18.5118	19.3607	17.7619	16.788	19.2443	19.0967	19.2531	16.2961	19.3477	18.8784	18.2754	19.0942	18.5114	17.378	19.0831	17.4458	18.5688	18.5334	18.4801	17.3967	18.5926			catalytic activity;hydrolase activity;peptidase activity	cell part;cytoplasm;intracellular part					0.565407	0.738532	0.434143
Q9BVG8	Q9BVG8	KIFC3_HUMAN	Kinesin-like protein KIFC3	KIFC3	KIFC3	17.1791	16.3051	18.2492	15.7146	16.3506	15.6067	16.72	16.9393	16.2194	16.5893	17.4396	17.3223	16.0661	18.1533	16.5603	16.7692	17.2764	16.1517	17.0897	14.7022	16.9506	15.9156	18.9799	18.9503	15.9507	14.1906		biological adhesion;cell adhesion;cell junction maintenance;cell junction organization;cell-cell adhesion;cell-cell junction maintenance;cell-cell junction organization;cellular component maintenance;cellular component maintenance at cellular level;cellular component movement;cellular component organization;cellular component organization at cellular level;cellular component organization or bioge…	adenyl nucleotide binding;adenyl ribonucleotide binding;ATP binding;ATPase activity;binding;catalytic activity;hydrolase activity;hydrolase activity, acting on acid anhydrides;hydrolase activity, acting on acid anhydrides, in phosphorus-containing anhydrides;microtubule motor activity;motor activity;nucleoside-triphosphatase activity;nucleotide binding;purine nucleotide binding;purine ribonucleos…	adherens junction;anchoring junction;cell junction;cell part;cell-cell adherens junction;cell-cell junction;centrosome;cytoplasmic part;cytoplasmic vesicle membrane;cytoplasmic vesicle part;cytoskeletal part;extracellular membrane-bounded organelle;extracellular organelle;extracellular region part;extracellular vesicular exosome;Golgi apparatus;intracellular membrane-bounded organelle;intracellul…		REACT_16907			0.404581	0.597843	-0.740107
Q6IPM2	Q6IPM2	IQCE_HUMAN	IQ domain-containing protein E	IQCE	IQCE KIAA1023	23.9063	23.5355	24.7315	23.9903	23.5655	22.4019	24.0162	25.3646	23.7899	26.0263	23.2442	22.2017	22.366	16.6562	23.9593	23.2188	24.8821	23.1226	24.4079	23.1277	22.6751	25.0364	23.449	23.0758	24.3078	25.2692				cell part;cell projection;cilium;primary cilium		REACT_267753		+	0.0316587	0.145598	4.26337
Q9BX66	Q9BX66	SRBS1_HUMAN	Sorbin and SH3 domain-containing protein 1 (Ponsin) (SH3 domain protein 5) (SH3P12) (c-Cbl-associated protein) (CAP)	SORBS1	SORBS1 KIAA0894 KIAA1296 SH3D5	18.635	18.1763	15.3118	18.571	18.5915	15.6764	19.1528	17.1732	19.166	16.5968	17.4927	17.0308	16.49	18.7336	19.6788	17.0056	18.0052	18.9075	16.82	18.2905	18.4151	16.7416	18.8711	17.1635	15.2625	17.0252		actin cytoskeleton organization;actin filament bundle assembly;actin filament organization;actin filament-based process;biological adhesion;biological regulation;carbohydrate transport;cell adhesion;cell junction assembly;cell junction organization;cell surface receptor linked signaling pathway;cell-matrix adhesion;cell-substrate adhesion;cell-substrate junction assembly;cellular component assemb…	actin binding;binding;binding, bridging;cytoskeletal protein binding;insulin receptor binding;protein binding;protein binding, bridging;protein complex binding;receptor binding;SH3/SH2 adaptor activity;signaling adaptor activity	actin filament bundle;actomyosin;adherens junction;anchoring junction;cell junction;cell part;cell-cell adherens junction;cell-cell junction;cell-substrate adherens junction;cell-substrate junction;centrosome;cytoplasm;cytoplasmic part;cytoskeletal part;cytosol;focal adhesion;intracellular membrane-bounded organelle;intracellular non-membrane-bounded organelle;intracellular organelle;intracellula…	Adherens junction;Insulin signaling pathway;PPAR signaling pathway	REACT_20558			0.893419	0.946584	-0.0921957
Q9BYT3	Q9BYT3	STK33_HUMAN	Serine/threonine-protein kinase 33 (EC 2.7.11.1)	STK33	STK33	18.2327	17.9349	16.3331	18.4699	18.0847	17.9496	18.909	18.8542	16.5292	14.5908	19.4565	18.5249	18.3814	19.5502	18.6142	18.9032	18.242	17.0669	18.0352	18.9567	19.7841	17.7003	17.8997	18.265	19.3507	18.787		cellular macromolecule metabolic process;cellular metabolic process;cellular process;cellular protein metabolic process;macromolecule metabolic process;macromolecule modification;metabolic process;phosphate-containing compound metabolic process;phosphorus metabolic process;phosphorylation;primary metabolic process;protein autophosphorylation;protein metabolic process;protein modification process;…	adenyl nucleotide binding;adenyl ribonucleotide binding;ATP binding;binding;catalytic activity;kinase activity;nucleotide binding;phosphotransferase activity, alcohol group as acceptor;protein kinase activity;protein serine/threonine kinase activity;purine nucleotide binding;purine ribonucleoside triphosphate binding;purine ribonucleotide binding;ribonucleotide binding;transferase activity;transf…	cell part;cytoplasmic part;intracellular part;perinuclear region of cytoplasm					0.295041	0.497618	-1.21305
Q9H211	Q9H211	CDT1_HUMAN	DNA replication factor Cdt1 (Double parked homolog) (DUP)	CDT1	CDT1	18.31	18.2421	17.269	16.7999	17.5643	19.2498	17.1533	17.0536	16.9764	15.4936	14.8056	15.9621	17.1425	16.6691	17.5386	17.6827	18.3234	18.6329	16.6004	18.0503	18.1792	18.1368	16.7623	17.8109	18.1724	17.839		biological regulation;biosynthetic process;cell cycle;cell cycle checkpoint;cell cycle process;cellular biosynthetic process;cellular macromolecule biosynthetic process;cellular macromolecule metabolic process;cellular metabolic process;cellular nitrogen compound metabolic process;cellular process;DNA integrity checkpoint;DNA metabolic process;DNA replication;DNA replication checkpoint;G1/S trans…	binding;DNA binding;nucleic acid binding	cell part;cytoplasmic part;cytosol;intracellular membrane-bounded organelle;intracellular organelle;intracellular organelle part;intracellular part;membrane-bounded organelle;nuclear part;nucleoplasm;nucleus;organelle;organelle part		REACT_1095;REACT_1156;REACT_1181;REACT_1949;REACT_207;REACT_2243;REACT_471;REACT_683			0.521216	0.7037	-0.555242
Q9H2L5	Q9H2L5	RASF4_HUMAN	Ras association domain-containing protein 4	RASSF4	RASSF4 AD037	21.6786	20.4073	16.4609	23.8954	21.8707	23.7902	21.2307	22.8351	16.8267	24.3	19.7719	20.3223	23.1546	19.3131	17.4217	16.0708	21.1653	24.2587	17.1555	21.8392	20.7444	22.7325	24.1774	23.44	21.6205	22.8428		biological regulation;cell cycle;cellular process;cellular response to stimulus;regulation of biological process;regulation of cellular process;response to stimulus;signal transduction			Hippo signaling pathway - multiple species				0.207734	0.405128	2.59539
Q9H6X4	Q9H6X4	TM134_HUMAN	Transmembrane protein 134	TMEM134	TMEM134	18.9856	18.1013	17.8565	16.6396	19.1239	16.351	18.9627	17.8879	18.3028	18.7283	17.8345	16.7229	16.263	18.7757	19.2859	17.4505	18.8427	19.2257	18.3084	18.3982	18.3763	18.12	19.2628	17.7021	18.3453	17.6754				cell part;integral to membrane;intrinsic to membrane;membrane part					0.20626	0.404145	0.892839
Q9H777	Q9H777	RNZ1_HUMAN	Zinc phosphodiesterase ELAC protein 1 (EC 3.1.26.11) (Deleted in Ma29) (ElaC homolog protein 1) (Ribonuclease Z 1) (RNase Z 1) (tRNA 3 endonuclease 1) (tRNase Z 1)	ELAC1	ELAC1 D29	19.5922	17.602	16.6251	17.7307	17.4935	16.0654	19.2352	17.6429	17.7711	18.0726	17.288	17.1966	17.1651	18.2003	19.1504	17.1382	16.2763	18.235	18.3974	17.0846	17.2476	15.8999	17.982	17.2643	17.5292	16.6515		cellular macromolecule metabolic process;cellular metabolic process;cellular nitrogen compound metabolic process;cellular process;macromolecule metabolic process;metabolic process;ncRNA 3'-end processing;ncRNA metabolic process;ncRNA processing;nitrogen compound metabolic process;nucleic acid metabolic process;nucleic acid phosphodiester bond hydrolysis;nucleobase-containing compound metabolic pr…	3'-tRNA processing endoribonuclease activity;binding;catalytic activity;cation binding;endonuclease activity;endonuclease activity, active with either ribo- or deoxyribonucleic acids and producing 5'-phosphomonoesters;endoribonuclease activity;endoribonuclease activity, producing 5'-phosphomonoesters;hydrolase activity;hydrolase activity, acting on ester bonds;ion binding;metal ion binding;nuclea…	cell part;cytoplasmic part;cytosol;intracellular membrane-bounded organelle;intracellular organelle;intracellular part;membrane-bounded organelle;nucleus;organelle	RNA transport				0.912056	0.956684	-0.0755105
Q9H7X7	Q9H7X7	IFT22_HUMAN	Intraflagellar transport protein 22 homolog (Rab-like protein 5)	IFT22	IFT22 RABL5	19.3379	16.3979	17.2208	17.0237	19.2982	16.8673	19.5396	17.9082	17.4927	17.768	16.8133	16.7506	17.9233	15.9349	18.6836	18.657	18.6328	19.2927	18.4606	18.7031	19.205	18.6146	18.0894	17.4918	17.5493	19.2128		biological regulation;cellular component organization;cellular component organization at cellular level;cellular component organization or biogenesis;cellular component organization or biogenesis at cellular level;cellular process;cellular response to stimulus;establishment of localization;establishment of localization in cell;establishment of protein localization;intracellular protein transport;…	binding;catalytic activity;GTP binding;GTPase activity;guanyl nucleotide binding;guanyl ribonucleotide binding;hydrolase activity;hydrolase activity, acting on acid anhydrides;hydrolase activity, acting on acid anhydrides, in phosphorus-containing anhydrides;nucleoside-triphosphatase activity;nucleotide binding;purine nucleotide binding;purine ribonucleoside triphosphate binding;purine ribonucleo…	axoneme part;cell part;cell projection;cell projection part;centrosome;cilium;cytoplasmic part;cytoskeletal part;endomembrane system;intracellular non-membrane-bounded organelle;intracellular organelle;intracellular organelle part;intracellular part;intraflagellar transport particle B;macromolecular complex;microtubule organizing center;non-membrane-bounded organelle;organelle;organelle part;prim…		REACT_268024			0.182841	0.374434	1.03027
Q9H902	Q9H902	REEP1_HUMAN	Receptor expression-enhancing protein 1 (Spastic paraplegia 31 protein)	REEP1	REEP1 C2orf23 SPG31	19.0741	17.4587	18.5062	16.6014	17.6217	17.7276	19.1177	16.8221	18.9471	16.6547	17.6504	19.9112	16.0789	16.9069	17.552	17.6802	18.8644	16.2345	15.5245	18.6357	16.0014	16.3063	19.3747	17.443	18.1403	18.0021		biological regulation;cellular component organization;cellular component organization at cellular level;cellular component organization or biogenesis;cellular component organization or biogenesis at cellular level;cellular localization;cellular macromolecule localization;cellular process;cellular protein localization;endoplasmic reticulum organization;endoplasmic reticulum tubular network organiz…	binding;cytoskeletal protein binding;G-protein-coupled receptor binding;microtubule binding;olfactory receptor binding;protein binding;receptor binding;tubulin binding	cell part;cytoplasm;cytoplasmic part;endoplasmic reticulum;endoplasmic reticulum membrane;endoplasmic reticulum part;integral to membrane;intracellular membrane-bounded organelle;intracellular organelle;intracellular organelle part;intracellular part;intrinsic to membrane;membrane;membrane part;membrane-bounded organelle;mitochondrial membrane;mitochondrial part;organelle;organelle membrane;organ…					0.785783	0.888194	-0.15208
Q9H903	Q9H903	MTD2L_HUMAN	Probable bifunctional methylenetetrahydrofolate dehydrogenase/cyclohydrolase 2 (NADP-dependent methylenetetrahydrofolate dehydrogenase 2-like protein) (MTHFD2-like) [Includes: NAD-dependent methylenetetrahydrofolate dehydrogenase (EC 1.5.1.15);Methenyltetrahydrofolate cyclohydrolase (EC 3.5.4.9)]	MTHFD2L	MTHFD2L	17.1023	16.9226	15.2608	16.378	17.3943	17.0787	17.7529	16.3991	16.4578	17.6317	19.1182	17.073	15.8881	17.9597	17.8934	17.882	16.753	18.0381	18.2246	16.7836	18.6151	16.0311	16.8352	17.1963	15.5617	17.6599		amine biosynthetic process;amine metabolic process;aromatic compound biosynthetic process;aspartate family amino acid biosynthetic process;aspartate family amino acid metabolic process;biosynthetic process;carboxylic acid biosynthetic process;carboxylic acid metabolic process;cellular amine metabolic process;cellular amino acid biosynthetic process;cellular amino acid metabolic process;cellular a…	catalytic activity;cyclohydrolase activity;hydrolase activity;hydrolase activity, acting on carbon-nitrogen (but not peptide) bonds;hydrolase activity, acting on carbon-nitrogen (but not peptide) bonds, in cyclic amidines;methenyltetrahydrofolate cyclohydrolase activity;methylenetetrahydrofolate dehydrogenase (NAD+) activity;methylenetetrahydrofolate dehydrogenase (NADP+) activity;oxidoreductase …	cell part;cytoplasmic part;intracellular membrane-bounded organelle;intracellular organelle;intracellular organelle part;intracellular part;membrane;membrane-bounded organelle;mitochondrial inner membrane;mitochondrial membrane;mitochondrial part;mitochondrion;organelle;organelle inner membrane;organelle membrane;organelle part	Metabolic pathways;One carbon pool by folate				0.685335	0.82225	-0.271688
Q9HBH7	Q9HBH7	BEX1_HUMAN	Protein BEX1 (Brain-expressed X-linked protein 1)	BEX1	BEX1	18.1012	16.5872	17.1816	16.5957	17.1778	17.4143	18.4667	18.4724	16.7641	17.736	15.4043	17.709	19.4255	15.9605	16.8265	18.7435	18.2584	17.6406	17.7538	17.0336	17.2537	17.4666	19.8952	16.609	17.3361	17.9676		anatomical structure development;biological regulation;cell differentiation;cellular developmental process;cellular process;developmental process;nervous system development;positive regulation of biological process;positive regulation of biosynthetic process;positive regulation of cellular biosynthetic process;positive regulation of cellular metabolic process;positive regulation of cellular proce…	activating transcription factor binding;binding;protein binding;RNA polymerase II activating transcription factor binding;RNA polymerase II transcription factor binding;transcription factor binding	cell part;cytoplasm;intracellular membrane-bounded organelle;intracellular organelle;intracellular organelle part;intracellular part;macromolecular complex;membrane-bounded organelle;nuclear part;nucleoplasm part;nucleus;organelle;organelle part;protein complex;transcription factor complex					0.976199	0.991251	0.0247197
P08134	P08134	RHOC_HUMAN	Rho-related GTP-binding protein RhoC (Rho cDNA clone 9) (h9)	RHOC	RHOC ARH9 ARHC	18.9397	20.0489	22.0325	20.9731	21.1892	18.1722	16.3803	22.3763	19.6919	23.0993	18.0645	18.4449	17.7506	19.3153	20.1894	16.3495	19.4925	20.5031	18.2409	18.5861	17.5082	21.294	18.7723	18.7472	19.2762	21.7925		apical junction assembly;axon guidance;biological regulation;cell junction assembly;cell junction organization;cell migration;cell motility;cell-cell junction assembly;cell-cell junction organization;cellular component assembly;cellular component assembly at cellular level;cellular component movement;cellular component organization;cellular component organization at cellular level;cellular compon…	binding;GTP binding;guanyl nucleotide binding;guanyl ribonucleotide binding;molecular transducer activity;nucleotide binding;purine nucleotide binding;purine ribonucleoside triphosphate binding;purine ribonucleotide binding;ribonucleotide binding;signal transducer activity	cell division site part;cell part;cleavage furrow;cytoplasmic part;cytosol;extracellular membrane-bounded organelle;extracellular organelle;extracellular region part;extracellular vesicular exosome;intracellular membrane-bounded organelle;intracellular organelle;intracellular part;membrane;membrane-bounded organelle;membrane-bounded vesicle;nucleus;organelle;plasma membrane;vesicle		REACT_11051;REACT_18407;REACT_19277;REACT_355021;REACT_355192;REACT_355252;REACT_355303;REACT_355542	+	+	0.00110173	0.0356712	4.24365
Q9NQS1	Q9NQS1	AVEN_HUMAN	Cell death regulator Aven	AVEN	AVEN	19.0366	17.664	14.7586	17.5253	17.3901	19.102	18.0005	19.2533	16.6368	18.8061	16.5468	18.153	18.3363	17.6667	16.6346	17.5558	17.4249	17.9063	16.2911	17.0425	16.7491	18.6668	17.0601	17.5422	16.3317	19.4273		apoptosis;biological regulation;cell death;cellular process;death;negative regulation of apoptosis;negative regulation of biological process;negative regulation of cell death;negative regulation of cellular process;negative regulation of programmed cell death;programmed cell death;regulation of apoptosis;regulation of biological process;regulation of cell death;regulation of cellular process;regu…		cell part;endomembrane system;intracellular;membrane					0.0715591	0.216683	0.87315
Q9NQX5	Q9NQX5	NPDC1_HUMAN	Neural proliferation differentiation and control protein 1 (NPDC-1)	NPDC1	NPDC1	17.0359	18.2889	17.4408	16.7858	17.8197	16.7225	17.0916	15.7191	16.3485	18.0045	16.5539	15.856	17.5786	18.5043	17.0711	15.9844	16.2664	17.0123	19.4027	18.7101	17.1457	17.5218	18.3152	16.8946	16.3466	16.5327				cell part;integral to membrane;intrinsic to membrane;membrane part					0.746119	0.863788	-0.252933
Q9NRA1	Q9NRA1	PDGFC_HUMAN	Platelet-derived growth factor C (PDGF-C) (Fallotein) (Spinal cord-derived growth factor) (SCDGF) (VEGF-E) [Cleaved into: Platelet-derived growth factor C, latent form (PDGFC latent form);Platelet-derived growth factor C, receptor-binding form (PDGFC receptor-binding form)]	PDGFC	PDGFC SCDGF UNQ174/PRO200	16.4895	16.2053	15.9298	18.6862	16.4208	16.202	15.3407	16.8768	16.3479	16.2003	15.9781	15.9948	15.7693	16.9155	16.0077	16.3124	16.7594	17.753	16.2368	16.8988	16.8318	16.5689	15.7961	16.3938	16.0012	16.4854		activation of protein kinase activity;activation of transmembrane receptor protein tyrosine kinase activity;anatomical structure development;anatomical structure morphogenesis;biological regulation;cell surface receptor linked signaling pathway;cellular component assembly;cellular component assembly at cellular level;cellular component organization;cellular component organization at cellular leve…	binding;growth factor receptor binding;identical protein binding;platelet-derived growth factor receptor binding;protein binding;protein dimerization activity;protein homodimerization activity;receptor binding	cell part;cell surface;cytoplasm;cytoplasmic part;endoplasmic reticulum lumen;endoplasmic reticulum part;extracellular membrane-bounded organelle;extracellular organelle;extracellular region;extracellular region part;extracellular space;extracellular vesicular exosome;Golgi apparatus part;Golgi membrane;intracellular membrane-bounded organelle;intracellular organelle;intracellular organelle lumen…	Choline metabolism in cancer;EGFR tyrosine kinase inhibitor resistance;Focal adhesion;Gap junction;MAPK signaling pathway;Melanoma;Phospholipase D signaling pathway;PI3K-Akt signaling pathway;Prostate cancer;Rap1 signaling pathway;Ras signaling pathway;Regulation of actin cytoskeleton	REACT_16888			0.42806	0.619448	0.233055
Q9NUL5	Q9NUL5	SHFL_HUMAN	Shiftless antiviral inhibitor of ribosomal frameshifting protein (SFL) (SHFL) (Interferon-regulated antiviral protein) (IRAV) (Repressor of yield of DENV protein) (RyDEN)	RYDEN	SHFL C19orf66 FLJ11286 IRAV RYDEN SFL	17.2635	16.8315	20.2656	17.8694	17.3084	17.9708	16.7436	17.6861	16.7803	19.5954	16.1805	17.2691	16.549	17.1587	17.9277	14.7505	16.8139	17.9164	16.4722	17.0297	16.1338	19.3439	15.906	17.6798	15.999	16.8315									0.114809	0.281994	1.75696
Q9NXG0	Q9NXG0	CNTLN_HUMAN	Centlein (Centrosomal protein)	CNTLN	CNTLN C9orf101 C9orf39	16.5883	16.5629	17.0297	18.9108	18.7169	16.6369	17.9398	17.7769	17.1858	17.4398	15.6582	16.3999	18.566	15.7242	14.791	17.6819	17.2664	16.9844	16.7979	16.8037	18.4163	17.8471	17.8906	17.4821	17.5518	16.7456		cellular component organization;cellular component organization at cellular level;cellular component organization or biogenesis;cellular component organization or biogenesis at cellular level;cellular localization;cellular macromolecule localization;cellular process;cellular protein localization;centriole-centriole cohesion;centrosome organization;localization;macromolecule localization;microtubu…	binding;binding, bridging;catalytic activity;enzyme binding;kinase activity;kinase binding;molecular transducer activity;phosphotransferase activity, alcohol group as acceptor;phosphotransferase activity, nitrogenous group as acceptor;protein binding;protein binding, bridging;protein domain specific binding;protein histidine kinase activity;protein kinase activity;protein kinase binding;signal tr…	cell part;centriole;cytoplasm;cytoplasmic part;cytoskeletal part;extracellular membrane-bounded organelle;extracellular organelle;extracellular region part;extracellular vesicular exosome;intracellular non-membrane-bounded organelle;intracellular organelle;intracellular organelle part;intracellular part;membrane;membrane-bounded organelle;membrane-bounded vesicle;microtubule organizing center par…					0.668736	0.810594	0.300103
Q9NYF3	Q9NYF3	FA53C_HUMAN	Protein FAM53C	FAM53C	FAM53C C5orf6	18.7545	18.3109	17.4256	18.5507	17.904	19.0681	17.9053	17.5711	16.5674	18.4457	18.611	17.6923	17.1339	17.789	16.743	18.1934	16.0506	17.8072	17.2464	19.6355	15.1979	12.4188	17.5519	14.5057	16.8429	14.5792	Acetyl [N-Term]								0.163438	0.349831	-2.29244
Q9P206	Q9P206	K1522_HUMAN	Uncharacterized protein KIAA1522	KIAA1522	KIAA1522	16.4838	19.017	22.125	16.5028	17.5756	17.4883	16.8887	17.0787	17.8922	18.5314	16.9427	17.4215	17.1962	18.4911	17.2065	17.2889	17.4967	16.0951	16.5289	19.8138	18.2326	15.0801	16.7991	17.4464	15.5639	18.1358									0.638305	0.790397	-0.409617
O60637	O60637	TSN3_HUMAN	Tetraspanin-3 (Tspan-3) (Tetraspanin TM4-A) (Transmembrane 4 superfamily member 8)	TSPAN3	TSPAN3 TM4SF8	18.5443	17.0566	18.0076	16.5712	16.8296	17.1225	18.291	22.6365	18.3797	22.735	17.003	18.237	18.6239	17.2067	20.487	17.8417	16.8681	17.2492	18.0276	16.2987	16.43	21.1061	19.8979	17.1184	18.037	21.2817				cell part;extracellular membrane-bounded organelle;extracellular organelle;extracellular region part;extracellular vesicular exosome;integral to membrane;intrinsic to membrane;membrane part;membrane-bounded organelle;membrane-bounded vesicle;organelle;vesicle			+	+	0.000262197	0.0329362	4.24109
Q05682	Q05682	CALD1_HUMAN	Caldesmon (CDM)	CALD1	CALD1 CAD CDM	17.3354	21.7679	22.0499	24.1359	22.7462	22.5502	18.9536	25.3375	22.343	26.3265	20.5344	22.1805	22.1646	20.8171	20.0408	19.1562	24.7617	19.9711	22.8747	23.9792	21.7213	25.2792	19.1065	22.9696	21.7087	24.6636		cellular component movement;cellular process;multicellular organismal process;muscle contraction;muscle system process;system process	actin binding;binding;calmodulin binding;cytoskeletal protein binding;protein binding;tropomyosin binding	actin cap;actin cytoskeleton;cell cortex part;cell part;contractile fiber;cytoplasmic part;cytoskeletal part;cytoskeleton;cytosol;intracellular non-membrane-bounded organelle;intracellular organelle;intracellular organelle part;intracellular part;membrane;myofibril;non-membrane-bounded organelle;organelle;organelle part;plasma membrane	Vascular smooth muscle contraction	REACT_20558	+	+	0.00238608	0.0473414	4.22967
Q9UBC9	Q9UBC9	SPRR3_HUMAN	Small proline-rich protein 3 (22 kDa pancornulin) (Cornifin beta) (Esophagin)	SPRR3	SPRR3 SPRC	17.5513	16.3608	15.9203	18.1905	17.0026	16.5959	15.2893	19.0049	15.8728	19.4106	17.0672	16.8199	15.3722	17.8845	17.48	18.6924	23.9065	16.9347	16.4859	16.7925	15.3538	16.4517	16.9927	17.6016	17.0471	16.5249		anatomical structure development;cell differentiation;cellular developmental process;cellular macromolecule metabolic process;cellular metabolic process;cellular process;cellular protein metabolic process;developmental process;epidermal cell differentiation;epidermis development;epithelial cell differentiation;keratinization;keratinocyte differentiation;macromolecule metabolic process;macromolecu…	structural molecule activity	cell part;cytoplasm;extracellular membrane-bounded organelle;extracellular organelle;extracellular region part;extracellular vesicular exosome;intracellular part;membrane-bounded organelle;membrane-bounded vesicle;organelle;vesicle					0.532474	0.713437	0.71176
Q9UBI9	Q9UBI9	HDC_HUMAN	Headcase protein homolog (hHDC)	HECA	HECA HDC	19.1749	18.1123	17.3117	18.4603	17.5795	18.2346	20.0597	18.1824	19.1808	18.3283	18.0199	18.1113	18.6112	18.1595	20.0185	18.9016	19.0683	18.1249	15.1822	17.9802	20.0788	18.0306	17.898	16.1553	17.3409	16.6289		anatomical structure development;developmental process;organ development;respiratory tube development;tube development		cell part;membrane					0.161802	0.347649	-0.68419
Q9UJG1	Q9UJG1	MSPD1_HUMAN	Motile sperm domain-containing protein 1	MOSPD1	MOSPD1	17.4796	17.5408	16.3375	19.2618	16.8882	17.2301	17.281	17.5269	18.679	16.6496	16.0129	16.039	16.5007	17.7982	19.1115	17.5859	16.1523	15.4356	17.2584	17.2205	17.4761	18.4543	19.0053	17.154	17.1269	17.6605		biological regulation;negative regulation of biological process;negative regulation of biosynthetic process;negative regulation of cellular biosynthetic process;negative regulation of cellular macromolecule biosynthetic process;negative regulation of cellular metabolic process;negative regulation of cellular process;negative regulation of gene expression;negative regulation of macromolecule biosy…		cell part;cytoplasm;cytoplasmic part;integral to membrane;intracellular membrane-bounded organelle;intracellular organelle;intracellular part;intrinsic to membrane;membrane part;membrane-bounded organelle;nucleus;organelle;perinuclear region of cytoplasm					0.551635	0.728904	0.29409
Q9ULQ1	Q9ULQ1	TPC1_HUMAN	Two pore calcium channel protein 1 (Voltage-dependent calcium channel protein TPC1)	TPCN1	TPCN1 KIAA1169 TPC1	17.358	17.3976	20.5521	17.8287	17.5145	17.592	17.9209	17.2516	16.8153	18.5774	17.0466	16.7048	16.2306	19.41	16.9563	16.9299	16.0511	16.0069	18.2994	16.8326	17.5863	17.1262	17.7572	17.3422	17.8794	17.8074		calcium ion transport;cation transport;cellular process;divalent inorganic cation transport;divalent metal ion transport;establishment of localization;ion transmembrane transport;ion transport;metal ion transport;transmembrane transport;transport	binding;calcium channel activity;calcium-release channel activity;cation channel activity;cation transmembrane transporter activity;channel activity;gated channel activity;identical protein binding;intracellular ligand-gated calcium channel activity;intracellular ligand-gated ion channel activity;ion channel activity;ion transmembrane transporter activity;ligand-gated channel activity;ligand-gate…	cell part;cytoplasmic part;endosomal part;endosome membrane;integral to membrane;intracellular organelle part;intracellular part;intrinsic to membrane;lysosomal membrane;membrane;membrane part;organelle membrane;organelle part;plasma membrane;vacuolar membrane;vacuolar part	Calcium signaling pathway	REACT_160189			0.849641	0.922945	0.150058
Q9Y2K5	Q9Y2K5	R3HD2_HUMAN	R3H domain-containing protein 2	R3HDM2	R3HDM2 KIAA1002	17.8235	18.041	17.3788	17.6632	17.0597	17.7353	17.7297	17.7822	18.2179	16.8687	16.4792	17.4244	18.221	17.6078	17.1922	15.4648	17.006	18.0439	16.8721	17.6788	17.7637	17.6168	17.2315	18.1643	17.5706	17.3927				cell part;intracellular membrane-bounded organelle;intracellular organelle;intracellular part;membrane-bounded organelle;nucleus;organelle					0.81432	0.903274	0.157895
Q9Y2K9	Q9Y2K9	STB5L_HUMAN	Syntaxin-binding protein 5-like (Lethal(2) giant larvae protein homolog 4) (Tomosyn-2)	STXBP5L	STXBP5L KIAA1006 LLGL4	18.4925	19.0172	16.0092	19.2862	15.6869	16.62	19.6236	17.3237	16.039	16.3414	16.4471	16.6392	19.4044	17.2742	19.3629	17.0935	17.1232	17.3309	18.0015	16.431	16.6218	17.9727	16.6239	16.769	19.8589	20.8687		biological regulation;carbohydrate homeostasis;cellular process;chemical homeostasis;establishment of localization;establishment of localization in cell;establishment of protein localization;exocytosis;glucose homeostasis;homeostatic process;negative regulation of biological process;negative regulation of cellular process;negative regulation of hormone secretion;negative regulation of insulin sec…		cell part;cytoplasm;integral to membrane;intracellular part;intrinsic to membrane;membrane;membrane part;plasma membrane					0.662762	0.807333	0.528601
Q9Y426	Q9Y426	C2CD2_HUMAN	C2 domain-containing protein 2 (Transmembrane protein 24-like)	C2CD2	C2CD2 C21orf25 C21orf258 TMEM24L	17.8027	15.8617	17.8972	17.7371	18.0335	17.5003	17.7458	19.9618	16.2477	16.8335	19.0364	18.1985	17.7427	17.9448	18.0098	16.5674	15.9492	19.3996	18.0795	18.1969	17.1728	16.0868	16.4303	17.8705	16.5348	17.4348				cell part;cytoplasmic part;cytosol;extracellular region;intracellular membrane-bounded organelle;intracellular organelle;intracellular part;membrane-bounded organelle;nucleus;organelle					0.880352	0.939007	0.14042
Q9Y5T4	Q9Y5T4	DJC15_HUMAN	DnaJ homolog subfamily C member 15 (Cell growth-inhibiting gene 22 protein) (Methylation-controlled J protein) (MCJ)	DNAJC15	DNAJC15 DNAJD1 GIG22 HSD18	16.9941	16.0313	17.9954	18.9559	16.4488	19.7211	17.0919	15.8338	16.3469	17.0934	15.3132	19.5514	17.8941	18.5364	16.7698	18.1015	15.2777	19.5958	16.8115	17.695	18.5834	17.573	12.7319	16.0502	15.6946	21.7349		biological regulation;cell communication;cellular process;cellular response to external stimulus;cellular response to extracellular stimulus;cellular response to nutrient levels;cellular response to starvation;cellular response to stimulus;cellular response to stress;establishment of localization;establishment of protein localization;negative regulation of biological process;negative regulation o…		cell part;cytoplasmic part;integral to membrane;intracellular organelle part;intracellular part;intrinsic to membrane;membrane;membrane part;mitochondrial inner membrane;mitochondrial membrane;mitochondrial part;organelle inner membrane;organelle membrane;organelle part					0.720025	0.84478	-0.504535
A2RU54	A2RU54	HMX2_HUMAN	Homeobox protein HMX2 (Homeobox protein H6 family member 2)	HMX2	HMX2	17.1523	16.5008	17.2734	16.5201	18.6206	17.0026	17.5879	16.6557	18.2257	17.8793	17.3457	17.5892	16.9689	17.8353	17.1041	18.6576	17.8135	17.1737	16.9114	19.4983	20.4323	16.7163	16.1024	18.1197	14.6863	18.4825		anatomical structure development;anatomical structure morphogenesis;biological regulation;biosynthetic process;brain development;cell differentiation;cellular biosynthetic process;cellular developmental process;cellular macromolecule biosynthetic process;cellular macromolecule metabolic process;cellular metabolic process;cellular nitrogen compound metabolic process;cellular process;developmental …	binding;DNA binding;nucleic acid binding;sequence-specific DNA binding	cell part;intracellular membrane-bounded organelle;intracellular organelle;intracellular part;membrane-bounded organelle;nucleus;organelle					0.771741	0.879955	-0.182668
A6NCI4	A6NCI4	VWA3A_HUMAN	von Willebrand factor A domain-containing protein 3A	VWA3A	VWA3A	17.7382	18.4924	17.0136	18.9661	19.7494	19.4506	17.921	19.2996	18.5425	16.8168	15.3127	19.8376	18.4218	17.929	19.076	18.7041	18.5047	19.1938	19.7693	18.2986	18.5655	19.3958	18.7927	19.0353	18.8998	19.5654				extracellular region					0.850454	0.923185	0.143001
A6NCS6	A6NCS6	CB072_HUMAN	Uncharacterized protein C2orf72	C2orf72	C2orf72	16.5644	17.9411	18.131	15.5451	20.4256	18.1926	16.3239	16.6983	19.2701	16.941	19.2408	17.8834	16.7188	17.6249	16.4361	16.8661	19.6143	16.3353	16.8587	17.5149	17.2147	16.9254	18.5062	16.791	16.9658	17.6759									0.499385	0.684676	-0.290471
O00204	O00204	ST2B1_HUMAN	Sulfotransferase 2B1 (EC 2.8.2.2) (Alcohol sulfotransferase) (Hydroxysteroid sulfotransferase 2) (Sulfotransferase family 2B member 1) (Sulfotransferase family cytosolic 2B member 1) (ST2B1)	SULT2B1	SULT2B1 HSST2	17.2433	20.3071	16.8546	16.9662	18.0607	17.9173	16.812	17.8722	18.6188	18.3902	16.7868	16.3759	15.9059	19.8057	16.8065	19.1233	18.5159	17.1245	18.6306	16.1459	16.5256	16.9335	17.1066	16.0444	16.6716	17.9195	Acetyl [N-Term]	3'-phosphoadenosine 5'-phosphosulfate metabolic process;cellular metabolic process;cellular nitrogen compound metabolic process;cellular process;heterocycle metabolic process;lipid metabolic process;metabolic process;nitrogen compound metabolic process;nucleobase-containing compound metabolic process;nucleobase-containing small molecule metabolic process;nucleoside bisphosphate metabolic process;…	alcohol sulfotransferase activity;catalytic activity;steroid sulfotransferase activity;sulfotransferase activity;transferase activity;transferase activity, transferring sulfur-containing groups	cell part;cytoplasm;cytoplasmic part;cytosol;endoplasmic reticulum;extracellular membrane-bounded organelle;extracellular organelle;extracellular region part;extracellular vesicular exosome;intracellular membrane-bounded organelle;intracellular organelle;intracellular part;membrane-bounded organelle;membrane-bounded vesicle;nucleus;organelle;vesicle	Steroid hormone biosynthesis	REACT_6913			0.667996	0.810237	-0.409207
O14561	O14561	ACPM_HUMAN	Acyl carrier protein, mitochondrial (ACP) (CI-SDAP) (NADH-ubiquinone oxidoreductase 9.6 kDa subunit)	NDUFAB1	NDUFAB1	18.7588	18.9216	18.648	18.1229	18.6595	19.1561	18.1376	18.4684	17.5414	15.6123	19.2679	16.1644	19.383	19.7536	18.0985	19.9137	19.7352	19.2869	21.3826	18.9939	18.7682	19.1009	18.138	18.9433	19.13	19.2082		biosynthetic process;carboxylic acid biosynthetic process;carboxylic acid metabolic process;cellular biosynthetic process;cellular ketone metabolic process;cellular lipid metabolic process;cellular macromolecule metabolic process;cellular metabolic process;cellular process;cellular protein metabolic process;electron transport chain;fatty acid biosynthetic process;fatty acid metabolic process;gene…	acyl carrier activity;binding;calcium ion binding;carboxylic acid binding;catalytic activity;cation binding;fatty acid binding;ion binding;lipid binding;metal ion binding;monocarboxylic acid binding;NADH dehydrogenase (quinone) activity;NADH dehydrogenase (ubiquinone) activity;NADH dehydrogenase activity;oxidoreductase activity;oxidoreductase activity, acting on NADH or NADPH;oxidoreductase activ…	cell part;cytoplasmic part;intracellular organelle lumen;intracellular organelle part;intracellular part;macromolecular complex;membrane;membrane part;membrane-enclosed lumen;mitochondrial inner membrane;mitochondrial matrix;mitochondrial membrane;mitochondrial membrane part;mitochondrial part;mitochondrial respiratory chain complex I;NADH dehydrogenase complex;organelle inner membrane;organelle …	Alzheimer disease;Huntington disease;Metabolic pathways;Non-alcoholic fatty liver disease (NAFLD);Oxidative phosphorylation;Parkinson disease;Retrograde endocannabinoid signaling;Thermogenesis	REACT_22393			0.142478	0.320289	-1.45418
O14640	O14640	DVL1_HUMAN	Segment polarity protein dishevelled homolog DVL-1 (Dishevelled-1) (DSH homolog 1)	DVL1	DVL1	16.3557	16.1001	14.5828	16.3684	16.7535	16.2002	20.3704	15.2082	16.617	16.4911	15.7194	18.3669	16.8533	17.3074	16.6561	17.5866	16.6931	15.0354	15.9588	17.006	15.6521	17.6923	16.1691	18.4112	16.5675	16.2679		anatomical structure development;anatomical structure morphogenesis;axon extension;axon guidance;behavior;behavioral interaction between organisms;biological regulation;biosynthetic process;canonical Wnt receptor signaling pathway;cell growth;cell part morphogenesis;cell projection morphogenesis;cell projection organization;cell surface receptor linked signaling pathway;cellular biosynthetic proc…	binding;enzyme binding;frizzled binding;G-protein-coupled receptor binding;identical protein binding;kinase binding;protein binding;protein kinase binding;receptor binding	axon;cell body;cell part;cell projection;cell projection part;clathrin-coated vesicle;coated vesicle;cytoplasmic membrane-bounded vesicle;cytoplasmic part;cytoplasmic vesicle;cytoskeletal part;cytosol;dendrite;growth cone;intracellular membrane-bounded organelle;intracellular organelle;intracellular organelle part;intracellular part;macromolecular complex;membrane;membrane-bounded organelle;membr…	Basal cell carcinoma;Breast cancer;Cushing syndrome;Gastric cancer;Hepatocellular carcinoma;Hippo signaling pathway;Human papillomavirus infection;Melanogenesis;mTOR signaling pathway;Notch signaling pathway;Pathways in cancer;Signaling pathways regulating pluripotency of stem cells;Wnt signaling pathway	REACT_264034;REACT_264199;REACT_264276;REACT_264384;REACT_264438;REACT_264596;REACT_355252			0.371722	0.568221	-0.571985
O14841	O14841	OPLA_HUMAN	5-oxoprolinase (EC 3.5.2.9) (5-oxo-L-prolinase) (5-OPase) (Pyroglutamase)	OPLAH	OPLAH	16.2844	17.7976	16.3682	16.4291	19.0523	17.3367	16.9748	16.7078	16.6676	18.7859	16.7403	17.2447	15.9778	18.0894	18.2266	17.2425	16.4832	16.0894	19.2044	16.3182	16.8005	17.9136	17.9463	16.0857	19.1531	17.7954		amine biosynthetic process;amine metabolic process;biosynthetic process;carboxylic acid biosynthetic process;carboxylic acid metabolic process;cellular amine metabolic process;cellular amino acid biosynthetic process;cellular amino acid metabolic process;cellular biosynthetic process;cellular ketone metabolic process;cellular metabolic process;cellular modified amino acid biosynthetic process;cel…	5-oxoprolinase (ATP-hydrolyzing) activity;adenyl nucleotide binding;adenyl ribonucleotide binding;ATP binding;binding;catalytic activity;hydrolase activity;hydrolase activity, acting on carbon-nitrogen (but not peptide) bonds;hydrolase activity, acting on carbon-nitrogen (but not peptide) bonds, in cyclic amides;nucleotide binding;purine nucleotide binding;purine ribonucleoside triphosphate bindi…	cell part;cytoplasmic part;cytosol;intracellular part	Glutathione metabolism;Metabolic pathways	REACT_268256;REACT_6960			0.335768	0.53405	0.639042
O14939	O14939	PLD2_HUMAN	Phospholipase D2 (PLD 2) (hPLD2) (EC 3.1.4.4) (Choline phosphatase 2) (PLD1C) (Phosphatidylcholine-hydrolyzing phospholipase D2)	PLD2	PLD2	15.9886	17.3634	16.5867	15.3266	18.6033	15.9669	16.6002	17.5422	16.3046	16.2565	16.8894	16.2465	14.7881	15.5601	17.5494	17.5613	16.8549	14.9676	17.7119	15.1617	15.9707	17.1061	15.2638	17.6342	15.5355	15.5639		biological regulation;biosynthetic process;carboxylic acid biosynthetic process;carboxylic acid metabolic process;catabolic process;cellular biosynthetic process;cellular component organization;cellular component organization at cellular level;cellular component organization or biogenesis;cellular component organization or biogenesis at cellular level;cellular ketone metabolic process;cellular li…	binding;catalytic activity;hydrolase activity;hydrolase activity, acting on ester bonds;lipase activity;lipid binding;NAPE-specific phospholipase D activity;phosphatidylinositol binding;phospholipase activity;phospholipase D activity;phospholipid binding;phosphoric diester hydrolase activity;phosphoric ester hydrolase activity	brush border membrane;cell part;cell projection membrane;cell projection part;cytoplasmic part;endoplasmic reticulum membrane;endoplasmic reticulum part;intracellular organelle part;intracellular part;membrane;membrane part;organelle membrane;organelle part;plasma membrane;plasma membrane part	cAMP signaling pathway;Choline metabolism in cancer;Endocytosis;Ether lipid metabolism;Fc gamma R-mediated phagocytosis;Glutamatergic synapse;Glycerophospholipid metabolism;GnRH signaling pathway;Metabolic pathways;Pancreatic cancer;Parathyroid hormone synthesis, secretion and action;Pathways in cancer;Phospholipase D signaling pathway;Ras signaling pathway;Sphingolipid signaling pathway	REACT_120906;REACT_121280;REACT_160158			0.410104	0.603528	0.648057
O15198	O15198	SMAD9_HUMAN	Mothers against decapentaplegic homolog 9 (MAD homolog 9) (Mothers against DPP homolog 9) (Madh6) (SMAD family member 9) (SMAD 9) (Smad9)	SMAD9	SMAD9 MADH6 MADH9 SMAD8	19.3526	17.4359	16.5221	17.3511	17.7118	18.6867	19.7191	17.0527	15.993	17.3489	16.7525	19.9777	16.9177	16.9286	19.9275	17.7362	19.2024	15.939	19.7018	16.9116	17.7526	17.3577	19.3881	19.1036	17.4341	16.386		anatomical structure development;anatomical structure regression;biological regulation;biosynthetic process;BMP signaling pathway;bone development;cartilage development;cell surface receptor linked signaling pathway;cellular biosynthetic process;cellular macromolecule biosynthetic process;cellular macromolecule metabolic process;cellular metabolic process;cellular nitrogen compound metabolic proc…	binding;cation binding;DNA binding;ion binding;metal ion binding;molecular transducer activity;nucleic acid binding;nucleic acid binding transcription factor activity;receptor signaling protein activity;sequence-specific DNA binding transcription factor activity;signal transducer activity;transforming growth factor beta receptor, cytoplasmic mediator activity;transforming growth factor beta recep…	cell part;cytoplasm;cytoplasmic part;cytosol;intracellular;intracellular membrane-bounded organelle;intracellular organelle;intracellular organelle part;intracellular part;macromolecular complex;membrane-bounded organelle;nuclear part;nucleoplasm;nucleoplasm part;nucleus;organelle;organelle part;protein complex;transcription factor complex	Signaling pathways regulating pluripotency of stem cells;TGF-beta signaling pathway	REACT_12034			0.308662	0.50993	-0.530991
Q6ZTQ3	Q6ZTQ3	RASF6_HUMAN	Ras association domain-containing protein 6	RASSF6	RASSF6	22.5618	20.5784	24.2689	24.2295	22.4581	23.6281	22.5885	25.8545	23.177	24.8839	24.2528	23.3422	21.2054	18.1622	22.9418	22.1075	24.739	22.2715	22.4731	23.5526	22.3337	25.2792	23.6568	22.7196	21.9959	25.4941		apoptosis;biological regulation;cell death;cellular process;cellular response to stimulus;death;positive regulation of apoptosis;positive regulation of biological process;positive regulation of cell death;positive regulation of cellular process;positive regulation of programmed cell death;programmed cell death;regulation of apoptosis;regulation of biological process;regulation of cell death;regul…			Hippo signaling pathway;Hippo signaling pathway - multiple species			+	0.0127189	0.0936811	4.10214
O15438	O15438	MRP3_HUMAN	Canalicular multispecific organic anion transporter 2 (ATP-binding cassette sub-family C member 3) (Multi-specific organic anion transporter D) (MOAT-D) (Multidrug resistance-associated protein 3)	ABCC3	ABCC3 CMOAT2 MLP2 MRP3	14.992	19.3376	16.2492	17.3365	16.7325	16.9819	16.2891	17.3703	15.9269	17.6408	17.992	16.0216	16.6293	17.64	16.6308	17.2114	16.9199	17.6882	17.5881	17.5763	16.5881	16.6292	16.6246	15.1761	16.916	18.824	Acetyl [N-Term]	bile acid and bile salt transport;bile acid metabolic process;carboxylic acid metabolic process;carboxylic acid transport;cellular ketone metabolic process;cellular metabolic process;cellular process;establishment of localization;lipid metabolic process;metabolic process;monocarboxylic acid metabolic process;monocarboxylic acid transport;organic acid metabolic process;organic acid transport;organ…	active transmembrane transporter activity;adenyl nucleotide binding;adenyl ribonucleotide binding;anion transmembrane transporter activity;ATP binding;ATPase activity;ATPase activity, coupled;ATPase activity, coupled to movement of substances;ATPase activity, coupled to transmembrane movement of substances;binding;catalytic activity;hydrolase activity;hydrolase activity, acting on acid anhydrides…	cell part;integral to membrane;integral to plasma membrane;intrinsic to membrane;intrinsic to plasma membrane;membrane;membrane part;plasma membrane;plasma membrane part	ABC transporters;Antifolate resistance;Bile secretion	REACT_11042;REACT_15480			0.357956	0.555614	0.50042
O43353	O43353	RIPK2_HUMAN	Receptor-interacting serine/threonine-protein kinase 2 (EC 2.7.11.1) (CARD-containing interleukin-1 beta-converting enzyme-associated kinase) (CARD-containing IL-1 beta ICE-kinase) (RIP-like-interacting CLARP kinase) (Receptor-interacting protein 2) (RIP-2) (Tyrosine-protein kinase RIPK2) (EC 2.7.10.2)	RIPK2	RIPK2 CARDIAK RICK RIP2 UNQ277/PRO314/PRO34092	16.3896	17.9734	18.3276	16.8436	16.5274	17.9832	15.7814	18.9379	18.349	19.2567	16.9687	18.1476	16.2899	17.1149	18.3346	15.8615	16.3619	17.941	15.9233	14.5218	17.6604	18.1076	16.6644	18.0875	18.2581	16.8503		activation of immune response;activation of innate immune response;activation of MAPK activity;adaptive immune response;antigen receptor-mediated signaling pathway;apoptosis;biological regulation;cell activation;cell death;cell proliferation;cell surface receptor linked signaling pathway;cellular macromolecule metabolic process;cellular metabolic process;cellular process;cellular protein metaboli…	adenyl nucleotide binding;adenyl ribonucleotide binding;ATP binding;binding;CARD domain binding;catalytic activity;identical protein binding;kinase activity;LIM domain binding;molecular transducer activity;non-membrane spanning protein tyrosine kinase activity;nucleotide binding;phosphotransferase activity, alcohol group as acceptor;protein binding;protein dimerization activity;protein domain spe…	cell part;cytoplasm;cytoplasmic part;cytoskeleton;cytosol;intracellular non-membrane-bounded organelle;intracellular organelle;intracellular part;macromolecular complex;non-membrane-bounded organelle;organelle;protein complex;vesicle	Neurotrophin signaling pathway;NOD-like receptor signaling pathway;Shigellosis;Tuberculosis	REACT_12555;REACT_13415;REACT_21281;REACT_21368;REACT_21399;REACT_22442;REACT_75776			0.0839035	0.233013	1.47576
O43581	O43581	SYT7_HUMAN	Synaptotagmin-7 (IPCA-7) (Prostate cancer-associated protein 7) (Synaptotagmin VII) (SytVII)	SYT7	SYT7 PCANAP7	17.9815	18.9291	15.6225	18.4519	17.9085	15.5161	15.6511	15.9217	16.057	15.2556	15.388	17.9402	16.7526	18.6919	18.2644	17.2863	17.6708	16.1553	20.5048	18.2258	19.3096	15.5521	18.1257	18.5687	18.7043	16.7385		biological regulation;calcium ion-dependent exocytosis of neurotransmitter;cellular component organization;cellular component organization at cellular level;cellular component organization or biogenesis;cellular component organization or biogenesis at cellular level;cellular membrane fusion;cellular membrane organization;cellular process;establishment of localization;establishment of localization…	binding;calcium ion binding;calcium-dependent phospholipid binding;cation binding;clathrin binding;ion binding;lipid binding;metal ion binding;phospholipid binding;protein binding;SNARE binding;syntaxin binding	cell junction;cell part;clathrin coated vesicle membrane;coated vesicle membrane;cytoplasmic membrane-bounded vesicle;cytoplasmic part;cytoplasmic vesicle;cytoplasmic vesicle membrane;cytoplasmic vesicle part;dense core granule;extracellular membrane-bounded organelle;extracellular organelle;extracellular region part;extracellular vesicular exosome;integral to membrane;intracellular membrane-boun…					0.153702	0.335819	-1.1948
O43761	O43761	SNG3_HUMAN	Synaptogyrin-3	SYNGR3	SYNGR3	19.3894	17.8717	17.4403	18.1626	20.2118	18.5724	20.5364	15.9528	19.4972	19.8535	17.1634	16.6575	17.1114	20.5284	19.0299	17.3688	20.2392	20.1645	18.6479	19.2339	20.7737	18.0817	18.0677	17.6232	16.165	18.4249		anatomical structure development;biological regulation;developmental process;positive regulation of biological process;positive regulation of molecular function;positive regulation of transport;positive regulation of transporter activity;regulation of biological process;regulation of localization;regulation of molecular function;regulation of transport;regulation of transporter activity;substanti…		cell junction;cell part;clathrin coated vesicle membrane;clathrin-coated vesicle;coated vesicle;coated vesicle membrane;cytoplasmic membrane-bounded vesicle;cytoplasmic part;cytoplasmic vesicle;cytoplasmic vesicle membrane;cytoplasmic vesicle part;integral to membrane;intracellular membrane-bounded organelle;intracellular organelle;intracellular organelle part;intracellular part;intrinsic to memb…					0.786782	0.88875	-0.317028
O60229	O60229	KALRN_HUMAN	Kalirin (EC 2.7.11.1) (Huntingtin-associated protein-interacting protein) (Protein Duo) (Serine/threonine-protein kinase with Dbl- and pleckstrin homology domain)	KALRN	KALRN DUET DUO HAPIP TRAD	17.6869	18.2796	17.0648	15.2787	16.7005	15.8724	17.6191	15.8681	16.9063	19.0819	15.8119	15.9862	15.7704	17.2207	18.4815	16.9221	15.8949	16.8843	17.7844	17.421	17.3856	17.9652	16.7974	15.4125	17.3534	16.7409		anatomical structure development;axon guidance;biological regulation;cell surface receptor linked signaling pathway;cellular macromolecule metabolic process;cellular metabolic process;cellular process;cellular protein metabolic process;cellular response to stimulus;chemotaxis;developmental process;enzyme linked receptor protein signaling pathway;ephrin receptor signaling pathway;establishment of …	adenyl nucleotide binding;adenyl ribonucleotide binding;ATP binding;binding;catalytic activity;cation binding;enzyme regulator activity;GTPase regulator activity;guanyl-nucleotide exchange factor activity;ion binding;kinase activity;metal ion binding;nucleoside-triphosphatase regulator activity;nucleotide binding;phosphotransferase activity, alcohol group as acceptor;protein kinase activity;prote…	actin cytoskeleton;cell part;cytoplasmic part;cytoskeleton;cytosol;extracellular membrane-bounded organelle;extracellular organelle;extracellular region part;extracellular vesicular exosome;intracellular non-membrane-bounded organelle;intracellular organelle;intracellular part;membrane-bounded organelle;membrane-bounded vesicle;non-membrane-bounded organelle;organelle;vesicle		REACT_11051;REACT_13638;REACT_18283;REACT_18407;REACT_263952			0.268011	0.471065	0.967614
O60760	O60760	HPGDS_HUMAN	Hematopoietic prostaglandin D synthase (H-PGDS) (EC 5.3.99.2) (GST class-sigma) (Glutathione S-transferase) (EC 2.5.1.18) (Glutathione-dependent PGD synthase) (Glutathione-requiring prostaglandin D synthase) (Prostaglandin-H2 D-isomerase)	HPGDS	HPGDS GSTS PGDS PTGDS2	17.5569	19.6242	17.878	17.3086	17.7005	17.6388	18.3881	17.2844	15.3573	14.9614	19.0527	16.4543	17.9017	18.4462	18.7224	17.3156	18.2494	18.4949	17.7207	18.8952	19.5549	18.9428	16.5495	17.0478	15.5541	16.3146		arachidonic acid metabolic process;behavior;biological regulation;carboxylic acid metabolic process;cellular ketone metabolic process;cellular lipid metabolic process;cellular metabolic process;cellular process;cellular response to stimulus;cyclooxygenase pathway;fatty acid metabolic process;icosanoid metabolic process;lipid metabolic process;locomotory behavior;metabolic process;monocarboxylic a…	binding;calcium ion binding;catalytic activity;cation binding;glutathione transferase activity;identical protein binding;intramolecular oxidoreductase activity;ion binding;isomerase activity;magnesium ion binding;metal ion binding;prostaglandin-D synthase activity;protein binding;protein dimerization activity;protein homodimerization activity;transferase activity;transferase activity, transferrin…	cell part;cytoplasm;cytoplasmic part;cytosol;intracellular part	Arachidonic acid metabolism;Chemical carcinogenesis;Glutathione metabolism;Metabolism of xenobiotics by cytochrome P45Drug metabolism - cytochrome P45Metabolic pathways	REACT_150149;REACT_6926			0.317408	0.518681	-0.949752
O75197	O75197	LRP5_HUMAN	Low-density lipoprotein receptor-related protein 5 (LRP-5) (Low-density lipoprotein receptor-related protein 7) (LRP-7)	LRP5	LRP5 LR3 LRP7	16.8418	15.9643	16.3548	16.8306	15.1349	16.4361	17.1277	16.8903	15.4569	16.4129	16.4243	15.9357	17.0285	17.1522	17.7226	16.8654	15.7721	16.6851	16.558	16.9816	15.7645	16.5835	15.6675	16.503	18.6732	18.8315		adipose tissue development;alcohol catabolic process;alcohol metabolic process;ameboidal cell migration;anatomical structure development;anatomical structure morphogenesis;anatomical structure regression;anterior/posterior pattern specification;appendage morphogenesis;biological regulation;blood vessel morphogenesis;bone marrow development;bone morphogenesis;bone remodeling;branching involved in …	binding;coreceptor activity;molecular transducer activity;protein binding;receptor activity;signal transducer activity;signaling receptor activity;transmembrane signaling receptor activity;Wnt-activated receptor activity;Wnt-protein binding	cell part;cytoplasmic part;endoplasmic reticulum;integral to membrane;intracellular membrane-bounded organelle;intracellular organelle;intracellular part;intrinsic to membrane;macromolecular complex;membrane;membrane part;membrane-bounded organelle;mitochondrion;organelle;plasma membrane;protein complex;receptor complex	Breast cancer;Gastric cancer;Hepatocellular carcinoma;mTOR signaling pathway;Parathyroid hormone synthesis, secretion and action;Pathways in cancer;Wnt signaling pathway	REACT_264034;REACT_264378;REACT_264383;REACT_264580;REACT_264594;REACT_264596			0.613839	0.774851	0.309008
O75368	O75368	SH3L1_HUMAN	SH3 domain-binding glutamic acid-rich-like protein	SH3BGRL	SH3BGRL	22.257	21.2144	21.5159	20.8075	22.8012	24.1922	17.5304	23.6024	24.7456	16.9498	22.5874	21.5035	19.5536	21.7275	23.2755	16.8001	23.9857	21.9473	23.0791	23.2892	23.0397	17.5114	15.9605	22.4899	16.8383	24.0379		biological regulation;positive regulation of biological process;positive regulation of cell communication;positive regulation of cellular process;positive regulation of response to stimulus;positive regulation of signal transduction;positive regulation of signaling;regulation of biological process;regulation of cell communication;regulation of cellular process;regulation of response to stimulus;r…	binding;binding, bridging;protein binding;protein binding, bridging;SH3/SH2 adaptor activity;signaling adaptor activity	cell part;cytoplasm;extracellular membrane-bounded organelle;extracellular organelle;extracellular region part;extracellular space;extracellular vesicular exosome;intracellular membrane-bounded organelle;intracellular organelle;intracellular part;membrane-bounded organelle;membrane-bounded vesicle;nucleus;organelle;vesicle					0.986698	0.993414	-0.0429749
O75467	O75467	Z324A_HUMAN	Zinc finger protein 324A (Zinc finger protein ZF5128)	ZNF324	ZNF324 ZNF324A	19.1752	18.0346	18.7699	18.7646	18.4055	18.0907	19.4272	18.3284	18.9634	18.08	16.0518	17.9819	19.6854	19.8068	19.8803	19.1266	18.8554	19.5488	18.525	19.3887	19.7232	16.2805	18.8656	16.0383	19.6307	18.1879		biological regulation;biosynthetic process;cellular biosynthetic process;cellular macromolecule biosynthetic process;cellular macromolecule metabolic process;cellular metabolic process;cellular nitrogen compound metabolic process;cellular process;macromolecule biosynthetic process;macromolecule metabolic process;metabolic process;nitrogen compound metabolic process;nucleic acid metabolic process;…	binding;cation binding;DNA binding;ion binding;metal ion binding;nucleic acid binding	cell part;intracellular membrane-bounded organelle;intracellular organelle;intracellular part;membrane-bounded organelle;nucleus;organelle	Herpes simplex infection	REACT_12627			0.0572218	0.190628	-1.4582
O75762	O75762	TRPA1_HUMAN	Transient receptor potential cation channel subfamily A member 1 (Ankyrin-like with transmembrane domains protein 1) (Transformation-sensitive protein p120) (Wasabi receptor)	TRPA1	TRPA1 ANKTM1	16.0636	15.1599	16.7644	15.8712	16.4077	17.791	15.8219	17.3743	17.4003	16.2521	15.9427	15.8913	15.8737	16.3923	17.5624	16.096	16.3642	16.4857	19.2984	16.7842	17.0702	16.644	14.794	15.7472	16.6261	17.5015		calcium ion transmembrane transport;calcium ion transport;cation transport;cellular process;detection of abiotic stimulus;detection of chemical stimulus;detection of chemical stimulus involved in sensory perception;detection of chemical stimulus involved in sensory perception of pain;detection of external stimulus;detection of mechanical stimulus;detection of mechanical stimulus involved in senso…	calcium channel activity;cation channel activity;cation transmembrane transporter activity;channel activity;ion channel activity;ion transmembrane transporter activity;passive transmembrane transporter activity;substrate-specific channel activity;substrate-specific transmembrane transporter activity;substrate-specific transporter activity;transmembrane transporter activity;transporter activity	cell part;integral to membrane;integral to plasma membrane;intracellular non-membrane-bounded organelle;intracellular organelle;intracellular part;intrinsic to membrane;intrinsic to plasma membrane;membrane;membrane part;non-membrane-bounded organelle;organelle;plasma membrane;plasma membrane part;stereocilium bundle	Inflammatory mediator regulation of TRP channels	REACT_169333			0.469028	0.660885	0.40475
O75920	O75920	SERF1_HUMAN	Small EDRK-rich factor 1 (Protein 4F5) (h4F5) (SMA modifier 1)	SERF1A	SERF1A FAM2A SERF1 SMAM1;SERF1B FAM2B SERF1 SMAM1	16.685	18.9262	18.9629	19.4514	17.6898	19.4914	19.0815	16.8962	19.2872	16.4609	18.1546	17.9512	18.5069	17.9372	18.6538	18.9353	17.8691	18.8955	16.3376	18.6494	18.1716	18.1725	18.5803	19.0637	18.8421	18.4559		anatomical structure development;developmental process;nervous system development;system development							0.0819503	0.230464	-1.22132
O76011	O76011	KRT34_HUMAN	Keratin, type I cuticular Ha4 (Hair keratin, type I Ha4) (Keratin-34) (K34)	KRT34	KRT34 HHA4 HKA4 KRTHA4	16.957	16.9934	16.1085	17.2576	17.1707	18.4041	19.2873	19.5057	16.0697	17.3425	16.7439	16.7817	17.8076	16.481	17.6309	15.9877	22.3947	19.1545	16.9	15.2684	19.2742	16.262	16.088	17.2509	15.5203	16.4643		anatomical structure development;developmental process;epidermis development;tissue development	structural molecule activity	cell part;cytoskeletal part;extracellular membrane-bounded organelle;extracellular organelle;extracellular region part;extracellular space;extracellular vesicular exosome;intermediate filament;intracellular organelle part;intracellular part;macromolecular complex;membrane-bounded organelle;membrane-bounded vesicle;organelle;organelle part;protein complex;vesicle	Estrogen signaling pathway;Staphylococcus aureus infection				0.818356	0.905468	0.223487
O76074	O76074	PDE5A_HUMAN	cGMP-specific 3',5'-cyclic phosphodiesterase (EC 3.1.4.35) (cGMP-binding cGMP-specific phosphodiesterase) (CGB-PDE)	PDE5A	PDE5A PDE5	17.809	20.01	19.5522	19.5673	18.6605	20.3347	15.3202	21.1227	19.0306	18.5646	15.7633	19.8134	19.9677	19.6713	18.9838	19.5406	17.0858	19.5222	18.7273	17.9792	18.7789	19.0518	16.5858	18.3281	16.0062	15.4385		biological regulation;blood coagulation;catabolic process;cellular catabolic process;cellular metabolic process;cellular nitrogen compound catabolic process;cellular nitrogen compound metabolic process;cellular process;cellular response to stimulus;cGMP catabolic process;cGMP metabolic process;coagulation;cyclic nucleotide catabolic process;cyclic nucleotide metabolic process;hemostasis;heterocyc…	3',5'-cyclic-GMP phosphodiesterase activity;3',5'-cyclic-nucleotide phosphodiesterase activity;binding;catalytic activity;cation binding;cGMP binding;cyclic nucleotide binding;cyclic-nucleotide phosphodiesterase activity;GMP binding;guanyl nucleotide binding;guanyl ribonucleotide binding;hydrolase activity;hydrolase activity, acting on ester bonds;ion binding;metal ion binding;nucleotide binding;…	cell part;cytoplasmic part;cytosol;intracellular part	cGMP-PKG signaling pathway;Metabolic pathways;Purine metabolism	REACT_23767			0.304205	0.50635	-1.33415
O94916	O94916	NFAT5_HUMAN	Nuclear factor of activated T-cells 5 (NF-AT5) (T-cell transcription factor NFAT5) (Tonicity-responsive enhancer-binding protein) (TonE-binding protein) (TonEBP)	NFAT5	NFAT5 KIAA0827 TONEBP	17.49	17.0748	19.5521	17.7759	19.2471	17.2471	16.3438	19.4602	16.8356	17.6697	16.9631	15.6307	16.9358	16.8037	16.7402	17.1442	16.6859	18.7706	17.1889	17.0542	16.2427	16.4356	16.3778	17.3242	17.9498	19.9388		biological regulation;biosynthetic process;cellular biosynthetic process;cellular macromolecule biosynthetic process;cellular macromolecule metabolic process;cellular metabolic process;cellular nitrogen compound metabolic process;cellular process;cellular response to stimulus;cytokine production;establishment of localization;excretion;macromolecule biosynthetic process;macromolecule metabolic pro…	binding;core promoter proximal region DNA binding;core promoter proximal region sequence-specific DNA binding;DNA binding;nucleic acid binding;nucleic acid binding transcription factor activity;regulatory region DNA binding;regulatory region nucleic acid binding;RNA polymerase II core promoter proximal region sequence-specific DNA binding;RNA polymerase II core promoter proximal region sequence-s…	cell part;cytoplasm;intracellular membrane-bounded organelle;intracellular organelle;intracellular part;membrane-bounded organelle;nucleus;organelle	Axon guidance;B cell receptor signaling pathway;Natural killer cell mediated cytotoxicity;T cell receptor signaling pathway;VEGF signaling pathway;Wnt signaling pathway				0.15106	0.33305	1.34333
O95147	O95147	DUS14_HUMAN	Dual specificity protein phosphatase 14 (EC 3.1.3.16) (EC 3.1.3.48) (MKP-1-like protein tyrosine phosphatase) (MKP-L) (Mitogen-activated protein kinase phosphatase 6) (MAP kinase phosphatase 6) (MKP-6)	DUSP14	DUSP14 MKP6	21.1995	19.7062	20.7117	19.6991	21.242	18.8037	16.6679	18.0018	17.0681	20.6846	18.0753	17.6755	20.2248	18.1559	17.7518	17.741	20.5024	19.8769	20.2205	19.8479	20.0217	16.5125	18.1337	20.6573	17.0694	19.6395		cellular macromolecule metabolic process;cellular metabolic process;cellular process;cellular protein metabolic process;dephosphorylation;macromolecule metabolic process;macromolecule modification;metabolic process;peptidyl-tyrosine dephosphorylation;phosphate-containing compound metabolic process;phosphorus metabolic process;primary metabolic process;protein dephosphorylation;protein metabolic p…	catalytic activity;hydrolase activity;hydrolase activity, acting on ester bonds;MAP kinase phosphatase activity;MAP kinase tyrosine/serine/threonine phosphatase activity;phosphatase activity;phosphoprotein phosphatase activity;phosphoric ester hydrolase activity;protein tyrosine phosphatase activity;protein tyrosine/serine/threonine phosphatase activity		MAPK signaling pathway				0.984387	0.99273	-0.0217481
O95625	O95625	ZBT11_HUMAN	Zinc finger and BTB domain-containing protein 11	ZBTB11	ZBTB11	18.7008	17.2517	18.0113	16.8397	15.6313	16.8764	17.7372	19.2975	18.1844	21.0414	15.9702	17.4744	18.7379	18.3459	18.3845	18.7534	18.2241	17.7152	18.0891	17.5221	17.6895	17.9713	20.0036	18.2915	19.2826	19.6794		biological regulation;biosynthetic process;cellular biosynthetic process;cellular macromolecule biosynthetic process;cellular macromolecule metabolic process;cellular metabolic process;cellular nitrogen compound metabolic process;cellular process;macromolecule biosynthetic process;macromolecule metabolic process;metabolic process;nitrogen compound metabolic process;nucleic acid metabolic process;…	binding;cation binding;DNA binding;ion binding;metal ion binding;nucleic acid binding	cell part;intracellular organelle part;intracellular part;nuclear part;nucleoplasm;organelle part					0.138426	0.31578	1.31901
O95670	O95670	VATG2_HUMAN	V-type proton ATPase subunit G 2 (V-ATPase subunit G 2) (V-ATPase 13 kDa subunit 2) (Vacuolar proton pump subunit G 2)	ATP6V1G2	ATP6V1G2 ATP6G ATP6G2 NG38	18.2209	17.169	17.1386	19.2548	17.7078	17.3333	20.4287	16.734	16.893	17.2026	16.6613	16.5938	20.5069	16.0659	17.0687	21.2417	18.2126	14.3685	19.899	19.1236	19.5706	18.3286	18.9267	18.9789	18.0832	17.7385		biological regulation;cation homeostasis;cation transport;cell surface receptor linked signaling pathway;cellular cation homeostasis;cellular chemical homeostasis;cellular component organization;cellular component organization at cellular level;cellular component organization or biogenesis;cellular component organization or biogenesis at cellular level;cellular homeostasis;cellular ion homeostasi…	active transmembrane transporter activity;ATPase activity;ATPase activity, coupled;ATPase activity, coupled to movement of substances;ATPase activity, coupled to transmembrane movement of ions;ATPase activity, coupled to transmembrane movement of ions, phosphorylative mechanism;ATPase activity, coupled to transmembrane movement of substances;catalytic activity;cation transmembrane transporter act…	cell part;cytoplasmic membrane-bounded vesicle;cytoplasmic part;cytoplasmic vesicle;cytoplasmic vesicle part;cytosol;integral to membrane;integral to organelle membrane;integral to synaptic vesicle membrane;intracellular membrane-bounded organelle;intracellular organelle;intracellular organelle part;intracellular part;intrinsic to membrane;intrinsic to organelle membrane;macromolecular complex;me…	Collecting duct acid secretion;Epithelial cell signaling in Helicobacter pylori infection;Human papillomavirus infection;Metabolic pathways;mTOR signaling pathway;Oxidative phosphorylation;Phagosome;Rheumatoid arthritis;Synaptic vesicle cycle;Vibrio cholerae infection	REACT_1109;REACT_121256;REACT_25283;REACT_25300			0.356752	0.554822	-1.286
O95760	O95760	IL33_HUMAN	Interleukin-33 (IL-33) (Interleukin-1 family member 11) (IL-1F11) (Nuclear factor from high endothelial venules) (NF-HEV) [Cleaved into: Interleukin-33 (95-270);Interleukin-33 (99-270);Interleukin-33 (109-270)]	IL33	IL33 C9orf26 IL1F11 NFHEV	16.159	16.8211	16.5639	15.7474	16.1462	16.1712	16.7325	18.3502	16.9928	18.2223	16.3687	17.6755	15.5831	16.6191	16.1132	17.9305	15.1408	17.2518	17.7604	16.5189	17.0723	18.0053	16.2976	18.1274	18.2019	16.3898		biological regulation;biosynthetic process;cellular biosynthetic process;cellular macromolecule biosynthetic process;cellular macromolecule metabolic process;cellular metabolic process;cellular nitrogen compound metabolic process;cellular process;immune response;immune system process;macromolecule biosynthetic process;macromolecule metabolic process;metabolic process;negative regulation of adapti…	binding;cytokine activity;protein binding;receptor binding	cell part;chromosome;cytoplasmic membrane-bounded vesicle;cytoplasmic part;cytoplasmic vesicle;extracellular region part;extracellular space;intracellular membrane-bounded organelle;intracellular non-membrane-bounded organelle;intracellular organelle;intracellular part;membrane-bounded organelle;membrane-bounded vesicle;non-membrane-bounded organelle;nucleus;organelle;transport vesicle;vesicle	Cytokine-cytokine receptor interaction;Cytosolic DNA-sensing pathway;Influenza A;Necroptosis				0.135373	0.312043	1.1659
Q14192	Q14192	FHL2_HUMAN	Four and a half LIM domains protein 2 (FHL-2) (LIM domain protein DRAL) (Skeletal muscle LIM-protein 3) (SLIM-3)	FHL2	FHL2 DRAL SLIM3	16.8433	22.2967	22.1163	20.7049	16.7188	17.7283	16.7523	23.7681	19.184	20.5505	16.6438	16.7883	19.4598	18.0201	21.5849	17.3158	21.0648	16.1408	20.9033	19.144	18.0756	21.7628	17.8138	17.3515	17.1868	22.5711		anatomical structure development;anatomical structure formation involved in morphogenesis;androgen receptor signaling pathway;atrial cardiac muscle cell development;biological regulation;biosynthetic process;cardiac cell development;cardiac muscle cell development;cell development;cell differentiation;cellular biosynthetic process;cellular developmental process;cellular lipid metabolic process;ce…	androgen receptor binding;binding;cation binding;hormone receptor binding;identical protein binding;ion binding;metal ion binding;nuclear hormone receptor binding;protein binding;protein binding transcription factor activity;receptor binding;steroid hormone receptor binding;transcription coactivator activity;transcription cofactor activity;transcription factor binding;transcription factor binding…	actin cytoskeleton;adherens junction;anchoring junction;cell junction;cell part;cell-substrate adherens junction;cell-substrate junction;contractile fiber part;cytoplasmic part;cytoskeleton;focal adhesion;intracellular membrane-bounded organelle;intracellular non-membrane-bounded organelle;intracellular organelle;intracellular organelle part;intracellular part;M band;membrane-bounded organelle;no…	Osteoclast differentiation	REACT_116145	+	+	0.00269632	0.0487732	4.03215
Q9P299	Q9P299	COPZ2_HUMAN	Coatomer subunit zeta-2 (Zeta-2-coat protein) (Zeta-2 COP)	COPZ2	COPZ2	21.3152	21.1315	23.571	23.3475	22.6986	22.7922	21.6316	25.2922	22.5993	24.6159	23.5449	22.8789	20.2095	18.908	21.9157	21.2924	24.2255	21.6345	22.6227	22.4275	20.5825	24.2739	22.7677	21.7281	21.0717	24.9471		cellular process;establishment of localization;establishment of localization in cell;establishment of protein localization;intracellular protein transport;intracellular transport;protein transport;transport;vesicle-mediated transport		cell part;cis-Golgi network;COPI vesicle coat;cytoplasmic part;cytoplasmic vesicle part;endoplasmic reticulum-Golgi intermediate compartment membrane;Golgi apparatus part;intracellular organelle part;intracellular part;macromolecular complex;membrane;membrane coat;membrane part;organelle membrane;organelle part;protein complex;vesicle coat				+	0.00342111	0.0534737	3.98176
P01891	P04439	secondary accession number	HLA class I histocompatibility antigen, A-68 alpha chain	HLA-A		15.1022	21.6237	17.7021	14.4374	20.5612	16.1624	15.1966	16.7769	18.9623	19.5028	17.249	16.3057	16.8095	20.1847	16.6508	14.7896	15.4443	18.8535	18.2334	17.7514	16.284	16.619	16.7211	16.3355	17.3265	17.2476		antigen processing and presentation;antigen processing and presentation of exogenous antigen;antigen processing and presentation of exogenous peptide antigen;antigen processing and presentation of exogenous peptide antigen via MHC class I;antigen processing and presentation of exogenous peptide antigen via MHC class I, TAP-dependent;antigen processing and presentation of exogenous peptide antigen…	antigen binding;beta-2-microglobulin binding;binding;peptide antigen binding;peptide binding;protein binding	cell part;cell surface;coated vesicle membrane;cytoplasmic part;cytoplasmic vesicle membrane;cytoplasmic vesicle part;early endosome membrane;endocytic vesicle membrane;endoplasmic reticulum;endoplasmic reticulum part;endosomal part;endosome membrane;ER to Golgi transport vesicle membrane;Golgi apparatus;Golgi apparatus part;Golgi membrane;integral to endoplasmic reticulum membrane;integral to lu…		REACT_111168;REACT_111178;REACT_11152;REACT_25078;REACT_25162;REACT_75795			0.69293	0.828049	0.550058
P02452	P02452	CO1A1_HUMAN	Collagen alpha-1(I) chain (Alpha-1 type I collagen)	COL1A1	COL1A1	17.0999	18.3582	16.4046	17.2229	17.9436	18.1995	16.8395	20.2644	16.3452	24.5885	16.5671	17.3272	15.915	17.2413	15.8372	16.7892	21.7608	16.305	19.1407	17.8776	19.2125	17.3089	17.1137	18.596	17.9232	18.9459		anatomical structure development;anatomical structure formation involved in morphogenesis;anatomical structure morphogenesis;biological regulation;biomineral tissue development;biosynthetic process;blood coagulation;blood vessel development;bone trabecula formation;cartilage development;cartilage development involved in endochondral bone morphogenesis;cell activation;cell communication;cell diffe…	binding;cation binding;extracellular matrix structural constituent;growth factor binding;identical protein binding;ion binding;metal ion binding;platelet-derived growth factor binding;protein binding;structural molecule activity	cell part;collagen;collagen type I;cytoplasmic membrane-bounded vesicle;cytoplasmic part;cytoplasmic vesicle;endoplasmic reticulum lumen;endoplasmic reticulum part;extracellular matrix;extracellular matrix part;extracellular region;extracellular region part;extracellular space;fibrillar collagen;Golgi apparatus;intracellular membrane-bounded organelle;intracellular organelle;intracellular organel…	AGE-RAGE signaling pathway in diabetic complications;Amoebiasis;ECM-receptor interaction;Focal adhesion;Human papillomavirus infection;PI3K-Akt signaling pathway;Platelet activation;Protein digestion and absorption;Proteoglycans in cancer;Relaxin signaling pathway	REACT_118779;REACT_12051;REACT_121139;REACT_1230;REACT_13552;REACT_150180;REACT_150206;REACT_150268;REACT_150401;REACT_163699;REACT_163874;REACT_163906;REACT_163942;REACT_1695			0.0939627	0.248609	3.24067
P05109	P05109	S10A8_HUMAN	Protein S100-A8 (Calgranulin-A) (Calprotectin L1L subunit) (Cystic fibrosis antigen) (CFAG) (Leukocyte L1 complex light chain) (Migration inhibitory factor-related protein 8) (MRP-8) (p8) (S100 calcium-binding protein A8) (Urinary stone protein band A)	S100A8	S100A8 CAGA CFAG MRP8	17.9662	17.8011	18.3971	18.7648	18.6945	17.2994	15.9448	17.5847	19.7972	17.5995	17.2292	17.9185	16.9327	18.373	17.6204	17.9501	20.999	18.0448	17.2633	18.0183	17.5701	17.7847	20.6337	15.9023	18.0882	18.1715		activation of caspase activity;acute inflammatory response;autophagy;biological adhesion;biological regulation;catabolic process;cell adhesion;cell chemotaxis;cell migration;cell motility;cell-cell adhesion;cellular catabolic process;cellular component movement;cellular macromolecule metabolic process;cellular metabolic process;cellular process;cellular protein metabolic process;cellular response…	arachidonic acid binding;binding;calcium ion binding;carboxylic acid binding;cation binding;cytoskeletal protein binding;fatty acid binding;icosanoid binding;icosatetraenoic acid binding;ion binding;lipid binding;metal ion binding;microtubule binding;monocarboxylic acid binding;protein binding;RAGE receptor binding;receptor binding;Toll-like receptor 4 binding;Toll-like receptor binding;transitio…	cell part;cytoplasmic part;cytoskeleton;cytosol;extracellular membrane-bounded organelle;extracellular organelle;extracellular region;extracellular region part;extracellular space;extracellular vesicular exosome;intracellular membrane-bounded organelle;intracellular non-membrane-bounded organelle;intracellular organelle;intracellular part;membrane;membrane-bounded organelle;membrane-bounded vesic…	IL-17 signaling pathway				0.690836	0.827031	0.14631
Q8TED1	Q8TED1	GPX8_HUMAN	Probable glutathione peroxidase 8 (GPx-8) (GSHPx-8) (EC 1.11.1.9)	GPX8	GPX8 UNQ847/PRO1785	17.895	18.7314	22.1391	21.5602	22.9722	20.9683	18.1864	23.7374	18.6688	23.4567	19.1507	20.7413	18.321	17.4526	16.3762	19.8112	19.5267	20.8847	17.3145	18.2617	18.3778	21.3342	18.2512	17.6779	17.9904	23.7264	Acetyl [N-Term]	response to chemical stimulus;response to inorganic substance;response to oxidative stress;response to reactive oxygen species;response to stimulus;response to stress	antioxidant activity;catalytic activity;glutathione peroxidase activity;oxidoreductase activity;oxidoreductase activity, acting on peroxide as acceptor;peroxidase activity	cell part;cytoplasmic part;endoplasmic reticulum lumen;endoplasmic reticulum part;integral to membrane;intracellular organelle lumen;intracellular organelle part;intracellular part;intrinsic to membrane;membrane part;membrane-enclosed lumen;organelle lumen;organelle part	Arachidonic acid metabolism;Glutathione metabolism;Metabolic pathways;Thyroid hormone synthesis	REACT_264249		+	0.00683184	0.0677484	3.92539
P09327	P09327	VILI_HUMAN	Villin-1	VIL1	VIL1 VIL	20.5527	24.5686	17.4401	14.9587	17.891	16.41	22.3417	18.4418	22.4209	15.3445	23.9781	19.7534	18.2261	24.6319	20.2541	19.8011	20.3953	17.659	18.8804	24.49	22.929	16.9512	16.7614	17.4251	22.805	18.0121		actin cytoskeleton organization;actin filament capping;actin filament depolymerization;actin filament organization;actin filament polymerization;actin filament severing;actin filament-based movement;actin filament-based process;actin nucleation;actin polymerization or depolymerization;actin-mediated cell contraction;barbed-end actin filament capping;biological regulation;cell differentiation;cell…	actin binding;actin filament binding;binding;calcium ion binding;carboxylic acid binding;caspase inhibitor activity;caspase regulator activity;cation binding;cysteine-type endopeptidase inhibitor activity;cytoskeletal protein binding;endopeptidase inhibitor activity;endopeptidase regulator activity;enzyme inhibitor activity;enzyme regulator activity;fatty acid binding;identical protein binding;io…	actin filament bundle;brush border;cell part;cell projection;cell projection part;cytoplasm;cytoskeletal part;extracellular membrane-bounded organelle;extracellular organelle;extracellular region part;extracellular vesicular exosome;filopodium;filopodium tip;intracellular organelle part;intracellular part;lamellipodium;membrane-bounded organelle;membrane-bounded vesicle;microvillus;organelle;orga…					0.221942	0.421075	-2.57986
P0CW20	P0CW20	LIMS4_HUMAN	LIM and senescent cell antigen-like-containing domain protein 4 (LIM and senescent cell antigen-like-containing domain protein 3-like)	LIMS4	LIMS4 LIMS3L	16.5357	16.0298	16.9256	16.2631	16.4814	16.3789	16.3383	21.7661	15.9669	19.9104	16.0292	16.7183	16.3135	16.6784	15.6942	16.972	17.2558	18.6926	16.2538	17.1551	16.2274	16.3848	16.7464	16.7193	16.9753	16.3982			binding;cation binding;ion binding;metal ion binding;transition metal ion binding;zinc ion binding						0.182642	0.374315	2.0292
P10124	P10124	SRGN_HUMAN	Serglycin (Hematopoietic proteoglycan core protein) (Platelet proteoglycan core protein) (P.PG) (Secretory granule proteoglycan core protein)	SRGN	SRGN PRG PRG1	16.6174	15.8418	16.5427	16.8556	16.1645	15.8332	16.2653	18.3665	16.3802	17.4212	16.8732	16.7838	16.6392	15.7891	17.0602	16.1354	16.7869	14.9919	17.1664	16.0204	16.9469	17.1775	15.2861	17.343	16.2726	15.9692		anatomical structure development;biological regulation;biomineral tissue development;blood coagulation;cell activation;cellular component organization;cellular component organization at cellular level;cellular component organization or biogenesis;cellular component organization or biogenesis at cellular level;cellular process;coagulation;developmental process;establishment of localization;establi…		cell part;cytoplasmic membrane-bounded vesicle;cytoplasmic membrane-bounded vesicle lumen;cytoplasmic part;cytoplasmic vesicle;cytoplasmic vesicle part;extracellular region;extracellular region part;extracellular space;Golgi apparatus;Golgi apparatus part;Golgi membrane;intracellular membrane-bounded organelle;intracellular organelle;intracellular organelle part;intracellular part;lysosome;lytic …		REACT_318			0.0764366	0.223102	1.13436
P10242	P10242	MYB_HUMAN	Transcriptional activator Myb (Proto-oncogene c-Myb)	MYB	MYB	20.4283	17.1354	16.3152	18.3925	16.7443	21.6096	22.6632	15.0632	18.5165	16.6092	21.899	17.6935	22.363	18.0268	18.5762	22.7521	15.8187	22.3253	16.3429	20.6544	17.3159	21.4588	21.051	21.2631	20.9972	18.572		anatomical structure development;B cell activation;B cell differentiation;biological regulation;blood coagulation;calcium ion transport;cation transport;cell activation;cell cycle process;cell differentiation;cellular component organization;cellular component organization at cellular level;cellular component organization or biogenesis;cellular component organization or biogenesis at cellular leve…	binding;chromatin binding;core promoter proximal region DNA binding;core promoter proximal region sequence-specific DNA binding;DNA binding;nucleic acid binding;nucleic acid binding transcription factor activity;regulatory region DNA binding;regulatory region nucleic acid binding;RNA polymerase II core promoter proximal region sequence-specific DNA binding;RNA polymerase II core promoter proximal…	cell part;cytoplasmic part;cytosol;intracellular organelle part;intracellular part;nuclear matrix;nuclear part;organelle part	PI3K-Akt signaling pathway	REACT_24970			0.111892	0.277824	-3.26206
O15264	O15264	MK13_HUMAN	Mitogen-activated protein kinase 13 (MAP kinase 13) (MAPK 13) (EC 2.7.11.24) (Mitogen-activated protein kinase p38 delta) (MAP kinase p38 delta) (Stress-activated protein kinase 4)	MAPK13	MAPK13 PRKM13 SAPK4	21.4928	22.2536	16.6009	16.7866	17.0108	16.91	22.1995	16.205	21.3166	17.0322	22.0438	16.1804	16.5594	19.8225	20.258	22.4024	19.8005	17.1376	21.1621	21.9713	22.2954	17.1067	18.9134	16.1854	21.534	17.644		biological regulation;biosynthetic process;cell cycle;cell surface receptor linked signaling pathway;cellular biosynthetic process;cellular macromolecule biosynthetic process;cellular macromolecule metabolic process;cellular metabolic process;cellular nitrogen compound metabolic process;cellular process;cellular protein metabolic process;cellular response to chemical stimulus;cellular response to…	adenyl nucleotide binding;adenyl ribonucleotide binding;ATP binding;binding;catalytic activity;kinase activity;MAP kinase activity;molecular transducer activity;nucleotide binding;phosphotransferase activity, alcohol group as acceptor;protein kinase activity;protein serine/threonine kinase activity;purine nucleotide binding;purine ribonucleoside triphosphate binding;purine ribonucleotide binding;…	cell part;cytoplasmic part;cytosol;intracellular part	Adrenergic signaling in cardiomyocytes;AGE-RAGE signaling pathway in diabetic complications;Amyotrophic lateral sclerosis (ALS);Cellular senescence;Chagas disease (American trypanosomiasis);C-type lectin receptor signaling pathway;Dopaminergic synapse;Endocrine resistance;Epithelial cell signaling in Helicobacter pylori infection;Epstein-Barr virus infection;Fc epsilon RI signaling pathway;Fluid …	REACT_12065;REACT_25299;REACT_264464;REACT_75776			0.218726	0.417512	-1.92661
Q99615	Q99615	DNJC7_HUMAN	DnaJ homolog subfamily C member 7 (Tetratricopeptide repeat protein 2) (TPR repeat protein 2)	DNAJC7	DNAJC7 TPR2 TTC2	22.865	22.5339	27.5791	26.6214	26.7867	26.4737	22.8865	28.4868	25.4009	28.573	23.3612	23.9698	23.1842	22.9749	23.4986	23.3671	24.5346	27.7725	22.8833	23.7941	23.7852	25.8115	23.205	24.3534	23.5021	28.5736		cellular macromolecule metabolic process;cellular metabolic process;cellular process;cellular protein metabolic process;cellular response to heat;cellular response to stimulus;cellular response to stress;chaperone cofactor-dependent protein refolding;chaperone-mediated protein folding;macromolecule metabolic process;metabolic process;primary metabolic process;protein folding;protein metabolic pro…	binding;heat shock protein binding;protein binding	cell part;cytoplasm;cytoplasmic part;cytoskeleton;cytosol;extracellular membrane-bounded organelle;extracellular organelle;extracellular region part;extracellular vesicular exosome;intracellular non-membrane-bounded organelle;intracellular organelle;intracellular organelle part;intracellular part;membrane;membrane-bounded organelle;membrane-bounded vesicle;non-membrane-bounded organelle;nuclear p…		REACT_264487		+	0.011434	0.0907074	3.86128
P11474	P11474	ERR1_HUMAN	Steroid hormone receptor ERR1 (Estrogen receptor-like 1) (Estrogen-related receptor alpha) (ERR-alpha) (Nuclear receptor subfamily 3 group B member 1)	ESRRA	ESRRA ERR1 ESRL1 NR3B1	17.7102	18.6752	16.1697	16.363	16.6023	16.2594	17.8977	17.7833	19.3777	16.4249	16.4975	16.6933	17.0985	18.9125	17.07	17.385	16.7607	16.4077	16.8471	17.2646	15.6941	17.6449	14.7644	17.6897	16.5841	16.5686		anatomical structure development;biological regulation;biosynthetic process;cartilage development;cellular biosynthetic process;cellular component organization;cellular component organization at cellular level;cellular component organization or biogenesis;cellular component organization or biogenesis at cellular level;cellular macromolecule metabolic process;cellular metabolic process;cellular ni…	binding;cation binding;core promoter proximal region DNA binding;core promoter proximal region sequence-specific DNA binding;DNA binding;ion binding;ligand-dependent nuclear receptor activity;lipid binding;metal ion binding;molecular transducer activity;nucleic acid binding;nucleic acid binding transcription factor activity;protein binding;protein domain specific binding;receptor activity;regulat…	cell part;cytoskeleton;extracellular region part;intercellular bridge;intracellular membrane-bounded organelle;intracellular non-membrane-bounded organelle;intracellular organelle;intracellular organelle part;intracellular part;membrane-bounded organelle;microtubule cytoskeleton;non-membrane-bounded organelle;nuclear part;nucleolus;nucleoplasm;nucleus;organelle;organelle part		REACT_116145;REACT_15525;REACT_264212			0.655346	0.802711	-0.308437
P13746	P04439	secondary accession number	HLA class I histocompatibility antigen, A-11 alpha chain	HLA-A		18.1592	24.8193	19.0286	16.6622	18.0948	16.9445	16.1713	16.3463	17.3573	17.1865	17.6732	17.0595	17.1853	16.2447	17.2285	16.9512	16.5337	21.4578	15.9197	16.4068	15.726	16.5975	16.7145	16.5274	16.4804	17.0226		antigen processing and presentation;antigen processing and presentation of exogenous antigen;antigen processing and presentation of exogenous peptide antigen;antigen processing and presentation of exogenous peptide antigen via MHC class I;antigen processing and presentation of exogenous peptide antigen via MHC class I, TAP-dependent;antigen processing and presentation of exogenous peptide antigen…	antigen binding;beta-2-microglobulin binding;binding;peptide antigen binding;peptide binding;protein binding;TAP binding	cell part;cell surface;coated vesicle membrane;cytoplasmic part;cytoplasmic vesicle membrane;cytoplasmic vesicle part;early endosome membrane;endocytic vesicle membrane;endoplasmic reticulum;endoplasmic reticulum part;endosomal part;endosome membrane;ER to Golgi transport vesicle membrane;Golgi apparatus;Golgi apparatus part;Golgi membrane;integral to endoplasmic reticulum membrane;integral to lu…		REACT_111168;REACT_111178;REACT_11152;REACT_25078;REACT_25162;REACT_75795			0.88255	0.94051	-0.0431828
P14136	P14136	GFAP_HUMAN	Glial fibrillary acidic protein (GFAP)	GFAP	GFAP	16.61	17.8099	17.005	21.7501	18.6962	18.2296	17.9581	17.5742	16.0481	18.6965	17.2947	20.076	17.6763	17.9965	17.9222	16.8454	16.6757	17.3567	15.9033	17.0261	16.3552	16.3639	18.167	15.9455	16.7783	20.1226		anatomical structure development;anatomical structure morphogenesis;astrocyte development;astrocyte differentiation;Bergmann glial cell differentiation;biological regulation;cell development;cell differentiation;cell part morphogenesis;cell projection morphogenesis;cell projection organization;cellular component morphogenesis;cellular component organization;cellular component organization at cell…	structural constituent of cytoskeleton;structural molecule activity	cell body;cell part;cytoplasm;cytoplasmic part;cytoskeletal part;cytosol;intermediate filament;intracellular organelle part;intracellular part;macromolecular complex;membrane;organelle part;protein complex	JAK-STAT signaling pathway	REACT_116022			0.57894	0.74912	0.502337
P14210	P14210	HGF_HUMAN	Hepatocyte growth factor (Hepatopoietin-A) (Scatter factor) (SF) [Cleaved into: Hepatocyte growth factor alpha chain;Hepatocyte growth factor beta chain]	HGF	HGF HPTA	19.4783	19.929	15.8588	18.4642	16.1355	21.169	17.2586	16.5296	16.586	16.5185	19.7358	21.9384	18.3424	16.8592	19.4851	22.1323	18.3525	21.2534	15.5554	20.3592	16.8581	17.4148	19.6277	18.832	18.4941	17.3642		activation of MAPK activity;amine metabolic process;aminoglycan metabolic process;anatomical structure development;anatomical structure morphogenesis;biological regulation;blood coagulation;carbohydrate metabolic process;cell activation;cell chemotaxis;cell communication;cell cycle phase;cell cycle process;cell migration;cell morphogenesis;cell morphogenesis involved in differentiation;cell motil…	binding;catalytic activity;chemoattractant activity;growth factor activity;identical protein binding;protein binding;receptor binding	cell part;cytoplasmic membrane-bounded vesicle lumen;cytoplasmic part;cytoplasmic vesicle part;extracellular region;extracellular region part;extracellular space;intracellular organelle part;intracellular part;membrane;membrane-enclosed lumen;organelle lumen;organelle part;platelet alpha granule lumen;secretory granule lumen;vesicle lumen	EGFR tyrosine kinase inhibitor resistance;Focal adhesion;Gastric cancer;Hepatocellular carcinoma;Malaria;MAPK signaling pathway;Melanoma;Pathways in cancer;PI3K-Akt signaling pathway;Proteoglycans in cancer;Rap1 signaling pathway;Ras signaling pathway;Renal cell carcinoma	REACT_115529;REACT_318			0.0764526	0.223038	-2.66894
P15144	P15144	AMPN_HUMAN	Aminopeptidase N (AP-N) (hAPN) (EC 3.4.11.2) (Alanyl aminopeptidase) (Aminopeptidase M) (AP-M) (Microsomal aminopeptidase) (Myeloid plasma membrane glycoprotein CD13) (gp150) (CD antigen CD13)	ANPEP	ANPEP APN CD13 PEPN	16.9525	16.5032	25.7445	16.1053	17.8396	17.4884	18.5284	25.168	16.8188	16.4334	17.5161	20.1377	16.5053	15.9453	16.3171	17.3069	16.1926	17.9282	16.55	18.7241	16.7019	17.2288	18.8749	17.897	18.6187	22.8053		anatomical structure formation involved in morphogenesis;angiogenesis;angiotensin maturation;biological regulation;cell differentiation;cellular developmental process;cellular macromolecule metabolic process;cellular metabolic process;cellular process;cellular protein metabolic process;developmental process;hormone metabolic process;macromolecule metabolic process;metabolic process;peptide hormon…	aminopeptidase activity;binding;catalytic activity;cation binding;exopeptidase activity;hydrolase activity;ion binding;metal ion binding;metallopeptidase activity;peptidase activity;peptidase activity, acting on L-amino acid peptides;receptor activity;transition metal ion binding;viral receptor activity;zinc ion binding	cell part;cytoplasmic part;cytosol;endoplasmic reticulum-Golgi intermediate compartment;external side of plasma membrane;extracellular membrane-bounded organelle;extracellular organelle;extracellular region part;extracellular space;extracellular vesicular exosome;integral to membrane;integral to plasma membrane;intracellular membrane-bounded organelle;intracellular organelle;intracellular organel…	Glutathione metabolism;Hematopoietic cell lineage;Metabolic pathways;Renin-angiotensin system	REACT_147707			0.146485	0.326063	3.59737
P15259	P15259	PGAM2_HUMAN	Phosphoglycerate mutase 2 (EC 5.4.2.11) (EC 5.4.2.4) (BPG-dependent PGAM 2) (Muscle-specific phosphoglycerate mutase) (Phosphoglycerate mutase isozyme M) (PGAM-M)	PGAM2	PGAM2 PGAMM	20.2972	16.2784	17.4121	17.3953	15.5294	16.5007	18.8225	17.2533	15.8934	15.5409	16.3388	17.1745	16.3749	16.8599	15.9747	22.7783	15.6932	14.8888	21.2898	16.629	19.733	17.7129	16.9462	17.7421	15.8379	18.1986		alcohol biosynthetic process;alcohol catabolic process;alcohol metabolic process;biosynthetic process;carbohydrate biosynthetic process;carbohydrate catabolic process;carbohydrate metabolic process;catabolic process;cellular biosynthetic process;cellular carbohydrate biosynthetic process;cellular carbohydrate catabolic process;cellular carbohydrate metabolic process;cellular metabolic process;cel…	2,3-bisphosphoglycerate-dependent phosphoglycerate mutase activity;binding;bisphosphoglycerate 2-phosphatase activity;bisphosphoglycerate mutase activity;bisphosphoglycerate phosphatase activity;catalytic activity;cofactor binding;hydrolase activity;hydrolase activity, acting on ester bonds;intramolecular transferase activity;intramolecular transferase activity, phosphotransferases;isomerase acti…	cell part;cytoplasmic part;cytosol;extracellular membrane-bounded organelle;extracellular organelle;extracellular region part;extracellular vesicular exosome;intracellular membrane-bounded organelle;intracellular organelle;intracellular part;membrane-bounded organelle;membrane-bounded vesicle;nucleus;organelle;vesicle	Biosynthesis of amino acids;Carbon metabolism;Central carbon metabolism in cancer;Glucagon signaling pathway;Glycine, serine and threonine metabolism;Glycolysis / Gluconeogenesis;Metabolic pathways	REACT_1383;REACT_1520			0.586589	0.755463	-0.952032
O95471	O95471	CLD7_HUMAN	Claudin-7 (CLDN-7)	CLDN7	CLDN7 CEPTRL2 CPETRL2	20.204	20.5982	18.588	18.2058	17.6586	18.5222	21.2018	18.0637	20.0841	18.0436	16.8811	17.7152	18.0158	21.2326	19.2345	20.147	20.8999	17.8965	17.9934	17.3687	18.956	16.136	16.8721	17.0705	18.7367	18.2844		biological adhesion;biological regulation;calcium-independent cell-cell adhesion;cell adhesion;cell-cell adhesion;cellular process;positive regulation of defense response to virus by host;regulation of biological process;regulation of defense response;regulation of defense response to virus;regulation of defense response to virus by host;regulation of immune effector process;regulation of immune …	binding;identical protein binding;protein binding;structural molecule activity	basolateral plasma membrane;cell junction;cell part;cell-cell junction;integral to membrane;intrinsic to membrane;lateral plasma membrane;membrane part;occluding junction;plasma membrane part;tight junction	Cell adhesion molecules (CAMs);Hepatitis C;Leukocyte transendothelial migration;Pathogenic Escherichia coli infection;Tight junction	REACT_19373			0.0843715	0.233812	-1.84749
P16591	P16591	FER_HUMAN	Tyrosine-protein kinase Fer (EC 2.7.10.2) (Feline encephalitis virus-related kinase FER) (Fujinami poultry sarcoma/Feline sarcoma-related protein Fer) (Proto-oncogene c-Fer) (Tyrosine kinase 3) (p94-Fer)	FER	FER TYK3	17.6763	17.2484	18.5189	18.6779	18.0851	16.0347	16.9937	19.0129	20.0527	17.196	17.0602	15.0244	16.2649	17.7709	15.1789	15.98	17.1514	18.3184	20.4148	17.3938	16.4053	17.0007	16.5742	18.7088	17.0571	16.7856		actin cytoskeleton organization;actin cytoskeleton reorganization;actin filament-based process;anatomical structure morphogenesis;biological adhesion;biological regulation;cell adhesion;cell adhesion mediated by integrin;cell communication;cell cycle;cell differentiation;cell migration;cell morphogenesis;cell morphogenesis involved in differentiation;cell motility;cell proliferation;cell surface …	adenyl nucleotide binding;adenyl ribonucleotide binding;ATP binding;binding;catalytic activity;epidermal growth factor receptor binding;growth factor receptor binding;kinase activity;lipid binding;non-membrane spanning protein tyrosine kinase activity;nucleotide binding;phosphotransferase activity, alcohol group as acceptor;protein binding;protein kinase activity;protein tyrosine kinase activity;…	cell cortex;cell junction;cell part;cell projection;cytoplasm;cytoplasmic part;cytoskeleton;cytosol;extrinsic to internal side of plasma membrane;extrinsic to membrane;extrinsic to plasma membrane;intracellular membrane-bounded organelle;intracellular non-membrane-bounded organelle;intracellular organelle;intracellular part;membrane part;membrane-bounded organelle;non-membrane-bounded organelle;n…	Adherens junction	REACT_111040			0.188267	0.383006	0.986189
P18440	P18440	ARY1_HUMAN	Arylamine N-acetyltransferase 1 (EC 2.3.1.5) (Arylamide acetylase 1) (Monomorphic arylamine N-acetyltransferase) (MNAT) (N-acetyltransferase type 1) (NAT-1)	NAT1	NAT1 AAC1	16.8328	16.9889	15.9032	17.2225	17.5734	17.5996	16.346	16.7244	17.6254	17.9635	19.7887	16.0571	18.1011	17.1805	15.1279	18.5095	16.2036	16.066	18.4064	17.5867	17.8301	17.3724	16.329	18.4991	17.3088	15.5315		cellular metabolic process;cellular process;metabolic process;small molecule metabolic process;xenobiotic metabolic process	acetyltransferase activity;arylamine N-acetyltransferase activity;catalytic activity;N-acetyltransferase activity;N-acyltransferase activity;transferase activity;transferase activity, transferring acyl groups;transferase activity, transferring acyl groups other than amino-acyl groups	cell part;cytoplasmic part;cytosol;intracellular part	Caffeine metabolism;Chemical carcinogenesis;Drug metabolism - other enzymes;Metabolic pathways	REACT_6732			0.162331	0.348454	-0.949733
P19835	P19835	CEL_HUMAN	Bile salt-activated lipase (BAL) (EC 3.1.1.13) (EC 3.1.1.3) (EC 3.1.1.6) (Bile salt-stimulated lipase) (BSSL) (Bucelipase) (Carboxyl ester lipase) (Cholesterol esterase) (Pancreatic lysophospholipase) (Sterol esterase)	CEL	CEL BAL	15.9788	21.6612	16.0427	17.1434	17.3777	17.4595	14.8808	17.4908	16.3531	16.4268	18.3474	19.552	18.2212	16.8435	16.4047	20.4213	15.962	17.9901	17.5924	17.2788	17.4382	15.8902	15.8435	17.1004	17.0235	17.7671		acylglycerol metabolic process;alcohol metabolic process;biological regulation;body fluid secretion;carboxylic acid catabolic process;carboxylic acid metabolic process;catabolic process;cellular catabolic process;cellular ketone metabolic process;cellular lipid catabolic process;cellular lipid metabolic process;cellular macromolecule metabolic process;cellular metabolic process;cellular process;c…	acylglycerol lipase activity;binding;carbohydrate binding;carboxylic ester hydrolase activity;catalytic activity;glycosaminoglycan binding;heparin binding;hydrolase activity;hydrolase activity, acting on ester bonds;lipase activity;pattern binding;polysaccharide binding;sterol esterase activity;triglyceride lipase activity	cell part;cytoplasm;extracellular membrane-bounded organelle;extracellular organelle;extracellular region;extracellular region part;extracellular space;extracellular vesicular exosome;intracellular part;membrane-bounded organelle;membrane-bounded vesicle;organelle;vesicle		REACT_9518			0.185216	0.378236	-1.34264
P24468	P24468	COT2_HUMAN	COUP transcription factor 2 (COUP-TF2) (Apolipoprotein A-I regulatory protein 1) (ARP-1) (COUP transcription factor II) (COUP-TF II) (Nuclear receptor subfamily 2 group F member 2)	NR2F2	NR2F2 ARP1 TFCOUP2	19.7038	16.3753	16.7676	16.3242	17.7027	17.8563	16.5388	17.5721	18.9288	16.4653	15.8681	16.6126	18.3133	17.4873	16.9923	17.5644	18.0894	22.4491	16.6764	18.432	17.041	19.2923	15.9654	18.3488	16.198	18.8063		anatomical structure development;anatomical structure morphogenesis;anterior/posterior pattern specification;appendage development;biological regulation;blood vessel development;blood vessel morphogenesis;cell differentiation;cell differentiation involved in embryonic placenta development;cell migration;cell motility;cellular component movement;cellular developmental process;cellular process;cell…	binding;carboxylic acid binding;cation binding;DNA binding;identical protein binding;ion binding;isoprenoid binding;ligand-dependent nuclear receptor activity;lipid binding;metal ion binding;molecular transducer activity;monocarboxylic acid binding;nucleic acid binding;nucleic acid binding transcription factor activity;protein binding;protein binding transcription factor activity;protein dimeriza…	cell part;intracellular membrane-bounded organelle;intracellular organelle;intracellular part;membrane-bounded organelle;nucleus;organelle		REACT_27161			0.741904	0.861095	0.22868
P35237	P35237	SPB6_HUMAN	Serpin B6 (Cytoplasmic antiproteinase) (CAP) (Peptidase inhibitor 6) (PI-6) (Placental thrombin inhibitor)	SERPINB6	SERPINB6 PI6 PTI	21.9954	23.5527	24.4899	18.7654	23.4502	16.468	21.9392	23.6941	22.4824	24.3099	20.0358	21.791	21.6095	22.9538	21.1964	22.9827	20.0439	23.3981	16.9783	22.7665	24.6074	18.1556	21.6273	19.4278	15.3572	24.5982	Acetyl [N-Term]	biological regulation;cellular process;cellular response to abiotic stimulus;cellular response to osmotic stress;cellular response to stimulus;cellular response to stress;multicellular organismal process;negative regulation of catalytic activity;negative regulation of endopeptidase activity;negative regulation of hydrolase activity;negative regulation of molecular function;negative regulation of …	binding;endopeptidase inhibitor activity;endopeptidase regulator activity;enzyme binding;enzyme inhibitor activity;enzyme regulator activity;peptidase inhibitor activity;peptidase regulator activity;protease binding;protein binding;serine-type endopeptidase inhibitor activity	cell part;cytoplasm;cytoplasmic part;cytosol;extracellular membrane-bounded organelle;extracellular organelle;extracellular region part;extracellular space;extracellular vesicular exosome;intracellular part;macromolecular complex;membrane-bounded organelle;membrane-bounded vesicle;organelle;protein complex;vesicle	Amoebiasis	REACT_641			0.466656	0.658902	1.68597
P37088	P37088	SCNNA_HUMAN	Amiloride-sensitive sodium channel subunit alpha (Alpha-NaCH) (Epithelial Na(+) channel subunit alpha) (Alpha-ENaC) (ENaCA) (Nonvoltage-gated sodium channel 1 subunit alpha) (SCNEA)	SCNN1A	SCNN1A SCNN1	18.6455	16.8661	15.9282	15.9062	17.1509	16.0958	18.1644	17.3767	16.7954	17.5948	16.5499	16.3921	16.2721	20.8532	16.9704	17.6303	17.4731	16.5477	16.3085	16.3785	16.9059	16.9235	16.6419	17.1266	16.0989	16.7655		biological regulation;cation homeostasis;cation transport;cellular process;chemical homeostasis;establishment of localization;homeostatic process;ion homeostasis;ion transmembrane transport;ion transport;metal ion homeostasis;metal ion transport;monovalent inorganic cation homeostasis;monovalent inorganic cation transport;multicellular organismal process;multicellular organismal water homeostasis…	binding;cation channel activity;cation transmembrane transporter activity;channel activity;gated channel activity;ion channel activity;ion transmembrane transporter activity;ligand-gated channel activity;ligand-gated ion channel activity;ligand-gated sodium channel activity;passive transmembrane transporter activity;protein binding;protein domain specific binding;sodium channel activity;substrate…	apical plasma membrane;cation channel complex;cell cortex part;cell part;cell projection;cell projection membrane;cell projection part;cilium;cilium membrane;cilium part;cortical actin cytoskeleton;cortical cytoskeleton;cytoplasmic part;cytoskeletal part;cytoskeleton;cytosol;external side of plasma membrane;extracellular membrane-bounded organelle;extracellular organelle;extracellular region part…	Aldosterone-regulated sodium reabsorption;Taste transduction	REACT_160189			0.641686	0.792711	-0.547706
P40426	P40426	PBX3_HUMAN	Pre-B-cell leukemia transcription factor 3 (Homeobox protein PBX3)	PBX3	PBX3	16.8418	17.5992	16.4245	19.6688	17.535	18.9883	18.3594	18.1662	20.1507	16.3079	18.3567	19.6898	18.3952	17.0125	19.7671	18.7758	19.3151	18.2864	17.0231	19.2086	19.6622	21.2314	19.2757	19.489	17.8756	19.3589		adult behavior;adult locomotory behavior;anatomical structure development;anterior compartment pattern formation;anterior/posterior pattern specification;behavior;biological regulation;biosynthetic process;cell development;cellular biosynthetic process;cellular developmental process;cellular macromolecule biosynthetic process;cellular macromolecule metabolic process;cellular metabolic process;cel…	binding;DNA binding;nucleic acid binding;nucleic acid binding transcription factor activity;sequence-specific DNA binding;sequence-specific DNA binding transcription factor activity	cell part;intracellular membrane-bounded organelle;intracellular organelle;intracellular organelle part;intracellular part;macromolecular complex;membrane-bounded organelle;nuclear part;nucleoplasm part;nucleus;organelle;organelle part;protein complex;transcription factor complex	Transcriptional misregulation in cancer				0.688821	0.825823	0.473137
P41271	P41271	NBL1_HUMAN	Neuroblastoma suppressor of tumorigenicity 1 (DAN domain family member 1) (Protein N03) (Zinc finger protein DAN)	NBL1	NBL1 DAN DAND1	18.4824	18.3396	18.0995	16.2099	18.9334	19.0683	19.2137	19.8955	14.9698	18.4893	18.5515	19.0587	18.5838	18.9263	16.2852	18.8404	19.0263	18.6819	18.5111	19.0417	18.8364	16.2992	18.8303	19.5794	18.6981	18.3424		anatomical structure development;anatomical structure morphogenesis;biological regulation;cell part morphogenesis;cell projection morphogenesis;cell projection organization;cellular component morphogenesis;cellular component organization;cellular component organization at cellular level;cellular component organization or biogenesis;cellular component organization or biogenesis at cellular level;c…	binding;identical protein binding;morphogen activity;protein binding;protein dimerization activity;protein homodimerization activity	extracellular region part;extracellular space	TGF-beta signaling pathway				0.454083	0.646423	-0.598095
P42658	P42658	DPP6_HUMAN	Dipeptidyl aminopeptidase-like protein 6 (DPPX) (Dipeptidyl aminopeptidase-related protein) (Dipeptidyl peptidase 6) (Dipeptidyl peptidase IV-like protein) (Dipeptidyl peptidase VI) (DPP VI)	DPP6	DPP6	19.8747	18.6199	19.2492	19.0673	19.4342	17.7965	19.0668	19.8354	19.6865	19.3938	15.8368	16.8141	15.3934	18.9909	18.4817	16.9469	18.5208	16.2052	17.3825	19.0278	19.4927	17.6902	18.4413	17.9231	18.6616	20.7139		biological regulation;cellular chemical homeostasis;cellular component organization;cellular component organization or biogenesis;cellular homeostasis;cellular ion homeostasis;cellular localization;cellular macromolecule localization;cellular membrane organization;cellular process;cellular protein localization;chemical homeostasis;homeostatic process;ion homeostasis;localization;macromolecule loc…	catalytic activity;channel regulator activity;hydrolase activity;peptidase activity;peptidase activity, acting on L-amino acid peptides;potassium channel regulator activity;serine hydrolase activity;serine-type peptidase activity	cation channel complex;cell part;extracellular membrane-bounded organelle;extracellular organelle;extracellular region part;extracellular vesicular exosome;integral to membrane;intrinsic to membrane;ion channel complex;macromolecular complex;membrane;membrane part;membrane-bounded organelle;membrane-bounded vesicle;organelle;plasma membrane;plasma membrane part;potassium channel complex;protein c…					0.0747788	0.221934	2.12638
P43357	P43357	MAGA3_HUMAN	Melanoma-associated antigen 3 (Antigen MZ2-D) (Cancer/testis antigen 1.3) (CT1.3) (MAGE-3 antigen)	MAGEA3	MAGEA3 MAGE3	20.6596	19.4668	17.1394	20.3311	15.8093	22.7341	20.6492	16.623	17.1156	19.1487	18.8091	20.737	16.5142	18.0006	17.8011	19.2277	16.6367	17.1703	20.5241	20.7107	21.3557	20.5476	21.9888	20.0653	17.4536	16.7419		biological regulation;negative regulation of caspase activity;negative regulation of catalytic activity;negative regulation of hydrolase activity;negative regulation of molecular function;negative regulation of peptidase activity;negative regulation of protein processing;regulation of biological process;regulation of catalytic activity;regulation of cysteine-type endopeptidase activity;regulation…		cell part;cytoplasmic part;endoplasmic reticulum;intracellular membrane-bounded organelle;intracellular organelle;intracellular part;membrane-bounded organelle;organelle					0.620455	0.781163	-0.853867
P48029	P48029	SC6A8_HUMAN	Sodium- and chloride-dependent creatine transporter 1 (CT1) (Creatine transporter 1) (Solute carrier family 6 member 8)	SLC6A8	SLC6A8	16.7142	17.4876	16.8113	18.8678	17.3033	19.1286	17.0264	18.8609	17.65	16.4315	18.4896	19.2606	18.2495	16.1058	17.3765	17.3691	16.4704	18.0698	16.3033	17.2936	16.741	16.2491	14.8828	15.6826	15.2349	16.1856		amine metabolic process;amine transport;amino acid transport;carboxylic acid metabolic process;carboxylic acid transport;cellular amine metabolic process;cellular amino acid metabolic process;cellular ketone metabolic process;cellular metabolic process;cellular modified amino acid metabolic process;cellular nitrogen compound metabolic process;cellular process;creatine metabolic process;creatine t…	active transmembrane transporter activity;amine transmembrane transporter activity;amino acid transmembrane transporter activity;carboxylic acid transmembrane transporter activity;cation transmembrane transporter activity;cofactor transporter activity;creatine transporter activity;creatine:sodium symporter activity;inorganic cation transmembrane transporter activity;ion transmembrane transporter …	cell part;integral to membrane;integral to plasma membrane;intrinsic to membrane;intrinsic to plasma membrane;membrane;membrane part;plasma membrane;plasma membrane part		REACT_813			0.424541	0.617154	-0.781497
P49759	P49759	CLK1_HUMAN	Dual specificity protein kinase CLK1 (EC 2.7.12.1) (CDC-like kinase 1)	CLK1	CLK1 CLK	17.878	17.4176	16.9689	16.9492	15.6633	17.4653	17.0743	17.3643	17.3934	16.4709	19.3007	18.0763	17.8704	17.1627	16.8895	16.8626	15.705	16.0122	17.3971	17.0727	16.8281	18.6173	18.2239	17.3039	17.5547	16.9437		biological regulation;cell proliferation;cellular macromolecule metabolic process;cellular metabolic process;cellular process;cellular protein metabolic process;macromolecule metabolic process;macromolecule modification;metabolic process;peptidyl-amino acid modification;peptidyl-serine modification;peptidyl-serine phosphorylation;peptidyl-threonine modification;peptidyl-threonine phosphorylation;…	adenyl nucleotide binding;adenyl ribonucleotide binding;ATP binding;binding;catalytic activity;kinase activity;non-membrane spanning protein tyrosine kinase activity;nucleotide binding;phosphotransferase activity, alcohol group as acceptor;protein kinase activity;protein serine/threonine kinase activity;protein serine/threonine/tyrosine kinase activity;protein tyrosine kinase activity;purine nucl…	cell part;cytoplasm;intracellular membrane-bounded organelle;intracellular organelle;intracellular part;membrane-bounded organelle;nucleus;organelle	Legionellosis				0.986794	0.993306	0.00876999
P51511	P51511	MMP15_HUMAN	Matrix metalloproteinase-15 (MMP-15) (EC 3.4.24.-) (Membrane-type matrix metalloproteinase 2) (MT-MMP 2) (MTMMP2) (Membrane-type-2 matrix metalloproteinase) (MT2-MMP) (MT2MMP) (SMCP-2)	MMP15	MMP15	20.6622	19.3494	20.6808	20.3413	20.2235	19.2183	15.2829	20.0371	17.582	18.9226	20.4541	20.475	19.9029	20.8012	19.9909	19.6607	20.2276	21.0204	19.0267	17.0591	19.8318	20.088	20.7745	19.1221	17.1422	20.2564		biological regulation;cell differentiation;cellular component disassembly;cellular component disassembly at cellular level;cellular component organization;cellular component organization at cellular level;cellular component organization or biogenesis;cellular component organization or biogenesis at cellular level;cellular developmental process;cellular macromolecule metabolic process;cellular met…	binding;calcium ion binding;catalytic activity;cation binding;endopeptidase activity;enzyme activator activity;enzyme regulator activity;hydrolase activity;ion binding;metal ion binding;metalloendopeptidase activity;metallopeptidase activity;peptidase activity;peptidase activity, acting on L-amino acid peptides;transition metal ion binding;zinc ion binding	cell part;extracellular matrix;extracellular region part;integral to membrane;integral to plasma membrane;intrinsic to membrane;intrinsic to plasma membrane;membrane;membrane part;plasma membrane;plasma membrane part	Parathyroid hormone synthesis, secretion and action	REACT_118572;REACT_118682;REACT_150401			0.882316	0.940512	-0.0697727
P54922	P54922	ADPRH_HUMAN	[Protein ADP-ribosylarginine] hydrolase (ADP-ribosylarginine hydrolase) (hARH1) (EC 3.2.2.19) (ADP-ribose-L-arginine cleaving enzyme)	ADPRH	ADPRH ARH1	15.3797	16.049	15.2819	15.849	16.0528	16.8152	16.3244	16.1939	16.293	15.8286	16.4092	16.001	19.0684	16.0541	16.3921	16.7176	17.0471	15.323	16.4154	17.0091	14.8906	17.0744	15.7963	16.3159	15.8737	18.242		cellular macromolecule metabolic process;cellular metabolic process;cellular process;cellular protein metabolic process;macromolecule metabolic process;macromolecule modification;metabolic process;primary metabolic process;protein de-ADP-ribosylation;protein metabolic process;protein modification process	ADP-ribosylarginine hydrolase activity;binding;catalytic activity;cation binding;hydrolase activity;hydrolase activity, acting on glycosyl bonds;hydrolase activity, hydrolyzing N-glycosyl compounds;ion binding;magnesium ion binding;metal ion binding						0.711526	0.840488	-0.329095
P56749	P56749	CLD12_HUMAN	Claudin-12	CLDN12	CLDN12	19.2003	20.4614	15.5514	19.0949	19.2779	19.0945	18.774	18.0308	20.0339	19.177	19.8629	17.9243	15.5275	19.8796	19.4056	18.389	18.7513	15.8949	18.5837	19.1429	18.3329	14.8975	18.2206	17.9944	19.0477	18.5796		biological adhesion;calcium-independent cell-cell adhesion;cell adhesion;cell junction assembly;cell junction organization;cell-cell adhesion;cell-cell junction assembly;cell-cell junction organization;cellular component assembly;cellular component assembly at cellular level;cellular component organization;cellular component organization at cellular level;cellular component organization or biogen…	binding;identical protein binding;protein binding;structural molecule activity	cell junction;cell part;cell-cell junction;integral to membrane;intrinsic to membrane;lateral plasma membrane;membrane part;occluding junction;plasma membrane part;tight junction		REACT_19373			0.696087	0.830032	-0.551422
P60507	P60507	EFC1_HUMAN	Endogenous retrovirus group FC1 Env polyprotein (Envelope polyprotein) (Fc1env) (HERV-F(c)1_Xq21.33 provirus ancestral Env polyprotein) (HERV-Fc1env) [Cleaved into: Surface protein (SU);Transmembrane protein (TM)]	ERVFC1	ERVFC1	17.799	19.2472	18.6371	15.9125	18.5255	18.9297	18.6231	17.3626	19.9492	22.1539	18.2208	16.8233	18.2602	19.2758	18.63	19.7073	18.2922	18.1771	16.2045	19.3839	17.7081	18.781	18.6861	18.7599	19.4643	18.5541				cell part;integral to membrane;intrinsic to membrane;membrane;membrane part;plasma membrane;viral envelope;virion part					0.879559	0.938623	0.16964
P78337	P78337	PITX1_HUMAN	Pituitary homeobox 1 (Hindlimb-expressed homeobox protein backfoot) (Homeobox protein PITX1) (Paired-like homeodomain transcription factor 1)	PITX1	PITX1 BFT PTX1	18.3356	17.3868	16.2149	18.3688	17.0372	18.515	17.897	16.9845	18.5468	17.6199	17.6729	19.2495	19.089	16.4084	18.5757	16.0013	17.9261	18.4226	16.4621	17.5768	18.7932	19.677	18.5013	19.4791	19.9017	17.7819		anatomical structure development;anatomical structure morphogenesis;appendage morphogenesis;branchiomeric skeletal muscle development;cartilage development;cell fate commitment;cellular developmental process;cellular process;developmental process;embryonic appendage morphogenesis;embryonic hindlimb morphogenesis;embryonic limb morphogenesis;embryonic morphogenesis;gland development;hindlimb morph…	binding;core promoter proximal region DNA binding;core promoter proximal region sequence-specific DNA binding;DNA binding;nucleic acid binding;nucleic acid binding transcription factor activity;protein binding transcription factor activity;regulatory region DNA binding;regulatory region nucleic acid binding;RNA polymerase II core promoter proximal region sequence-specific DNA binding;RNA polymera…	cell part;cytoplasm;intracellular membrane-bounded organelle;intracellular non-membrane-bounded organelle;intracellular organelle;intracellular organelle part;intracellular part;macromolecular complex;membrane-bounded organelle;non-membrane-bounded organelle;nuclear part;nucleolus;nucleoplasm part;nucleus;organelle;organelle part;protein complex;transcription factor complex					0.612216	0.7742	0.512372
O60504	O60504	VINEX_HUMAN	Vinexin (SH3-containing adapter molecule 1) (SCAM-1) (Sorbin and SH3 domain-containing protein 3)	SORBS3	SORBS3 SCAM1	21.6135	21.5346	25.3366	24.2313	24.6609	24.1831	20.962	26.3776	20.9814	26.7227	18.5882	21.2566	20.6309	21.6394	18.9809	21.1225	21.42	25.9302	22.4065	20.4412	18.7827	23.4832	21.1153	21.5279	19.1653	26.4361		actin cytoskeleton organization;actin filament organization;actin filament-based process;biological adhesion;biological regulation;cell adhesion;cell-substrate adhesion;cellular component organization;cellular component organization at cellular level;cellular component organization or biogenesis;cellular component organization or biogenesis at cellular level;cellular process;cytoskeleton organiza…	binding;cytoskeletal protein binding;protein binding;structural constituent of cytoskeleton;structural molecule activity;vinculin binding	adherens junction;anchoring junction;cell junction;cell part;cell-substrate adherens junction;cell-substrate junction;cytoplasmic part;cytoskeleton;cytosol;focal adhesion;intracellular membrane-bounded organelle;intracellular non-membrane-bounded organelle;intracellular organelle;intracellular part;membrane-bounded organelle;non-membrane-bounded organelle;nucleus;organelle		REACT_20558		+	0.0125319	0.0937576	3.86093
Q01959	Q01959	SC6A3_HUMAN	Sodium-dependent dopamine transporter (DA transporter) (DAT) (Solute carrier family 6 member 3)	SLC6A3	SLC6A3 DAT1	19.7061	20.2083	20.2318	19.9481	20.399	19.1194	19.3358	21.0512	20.4578	21.7474	16.3833	20.1068	19.6135	21.0195	17.4956	19.9941	19.3921	16.1533	18.7349	20.2279	18.2957	19.3418	19.0738	20.0825	17.1453	20.8346		adenohypophysis development;aging;alcohol biosynthetic process;alcohol catabolic process;alcohol metabolic process;amine biosynthetic process;amine catabolic process;amine metabolic process;amine transport;ammonium transmembrane transport;ammonium transport;anatomical structure development;behavior;benzene-containing compound metabolic process;biological regulation;biosynthetic process;body fluid…	active transmembrane transporter activity;alcohol binding;alcohol transmembrane transporter activity;amine binding;amine transmembrane transporter activity;binding;cation transmembrane transporter activity;dopamine binding;dopamine transmembrane transporter activity;dopamine:sodium symporter activity;drug binding;inorganic cation transmembrane transporter activity;ion transmembrane transporter ac…	axon;cell body;cell part;cell projection;cytoplasm;integral to membrane;integral to plasma membrane;intracellular part;intrinsic to membrane;intrinsic to plasma membrane;membrane;membrane part;neuron projection;neuronal cell body;plasma membrane;plasma membrane part	Alcoholism;Amphetamine addiction;Cocaine addiction;Dopaminergic synapse;Parkinson disease;Synaptic vesicle cycle	REACT_15514;REACT_20506			0.258714	0.461913	0.807117
Q04912	Q04912	RON_HUMAN	Macrophage-stimulating protein receptor (MSP receptor) (EC 2.7.10.1) (CDw136) (Protein-tyrosine kinase 8) (p185-Ron) (CD antigen CD136) [Cleaved into: Macrophage-stimulating protein receptor alpha chain;Macrophage-stimulating protein receptor beta chain]	MST1R	MST1R PTK8 RON	18.7533	19.14	18.3589	18.3247	17.622	18.7169	18.6715	18.1337	18.8541	18.5267	18.513	18.111	18.7089	18.3377	18.5979	19.1419	19.3759	18.5798	18.6169	15.821	17.1365	18.3878	18.5658	17.4541	18.3276	16.7595		biological regulation;cell surface receptor linked signaling pathway;cellular component movement;cellular process;cellular response to stimulus;defense response;developmental process;enzyme linked receptor protein signaling pathway;fertilization;immune response;immune system process;innate immune response;multicellular organismal development;multicellular organismal process;multi-organism process…	adenyl nucleotide binding;adenyl ribonucleotide binding;ATP binding;binding;catalytic activity;enzyme binding;kinase activity;macrophage colony-stimulating factor receptor activity;molecular transducer activity;nucleotide binding;phosphotransferase activity, alcohol group as acceptor;protein binding;protein kinase activity;protein tyrosine kinase activity;purine nucleotide binding;purine ribonucl…	actin filament bundle;actomyosin;cell part;cell surface;cytoskeletal part;integral to membrane;integral to plasma membrane;intracellular organelle part;intracellular part;intrinsic to membrane;intrinsic to plasma membrane;membrane part;organelle part;plasma membrane part;stress fiber					0.127273	0.302808	-0.774413
Q07283	Q07283	TRHY_HUMAN	Trichohyalin	TCHH	TCHH THH THL TRHY	17.7603	18.5717	16.6424	18.8007	19.381	17.2899	18.0329	19.3808	17.4501	18.8174	17.6775	16.4707	18.2309	20.4441	18.0175	17.6373	19.6204	18.2404	18.1451	17.9439	16.4192	18.7335	17.64	20.397	17.3456	19.5946		developmental process;keratinization	binding;calcium ion binding;cation binding;ion binding;metal ion binding	cell part;cytoskeleton;intracellular non-membrane-bounded organelle;intracellular organelle;intracellular part;non-membrane-bounded organelle;organelle					0.360783	0.557492	0.73105
Q13336	Q13336	UT1_HUMAN	Urea transporter 1 (Solute carrier family 14 member 1) (Urea transporter, erythrocyte)	SLC14A1	SLC14A1 HUT11 JK RACH1 UT1 UTE	16.91	18.4556	17.4937	16.4749	19.8127	16.7568	16.4459	20.9259	17.2197	17.3203	16.6021	18.611	15.8445	16.4446	17.0601	16.2626	20.2536	16.4245	16.0209	16.4472	18.0035	18.0248	17.2107	16.766	16.717	16.5099		amide transport;cellular process;establishment of localization;nitrogen compound transport;transmembrane transport;transport;urea transmembrane transport;urea transport	amide transmembrane transporter activity;channel activity;passive transmembrane transporter activity;substrate-specific channel activity;substrate-specific transmembrane transporter activity;substrate-specific transporter activity;transmembrane transporter activity;transporter activity;urea channel activity;urea transmembrane transporter activity;water transmembrane transporter activity	basolateral plasma membrane;cell part;integral to membrane;integral to plasma membrane;intrinsic to membrane;intrinsic to plasma membrane;membrane;membrane part;plasma membrane;plasma membrane part		REACT_19305			0.10528	0.267782	1.86812
Q13683	Q13683	ITA7_HUMAN	Integrin alpha-7 [Cleaved into: Integrin alpha-7 heavy chain;Integrin alpha-7 light chain;Integrin alpha-7 70 kDa form]	ITGA7	ITGA7 UNQ406/PRO768	16.9211	17.3674	17.7729	21.4982	17.503	18.9942	16.4581	18.5498	18.7348	20.5785	16.0548	16.7967	20.415	17.6415	18.5182	15.6904	17.1705	18.8908	18.4022	15.6445	18.0539	20.1132	20.9677	18.3886	17.6759	15.794		anatomical structure development;anatomical structure morphogenesis;biological adhesion;biological regulation;blood vessel morphogenesis;cell adhesion;cell differentiation;cell migration;cell motility;cell surface receptor linked signaling pathway;cell-cell adhesion;cell-matrix adhesion;cell-substrate adhesion;cellular component movement;cellular component organization;cellular component organiza…	binding;cation binding;ion binding;metal ion binding	adherens junction;alpha7-beta1 integrin complex;anchoring junction;cell junction;cell part;cell surface;cell-substrate adherens junction;cell-substrate junction;cytoplasm;integrin complex;intracellular part;macromolecular complex;membrane;membrane part;muscle tendon junction;neuromuscular junction;plasma membrane;plasma membrane part;protein complex;receptor complex;sarcolemma;synapse	Arrhythmogenic right ventricular cardiomyopathy (ARVC);Dilated cardiomyopathy (DCM);ECM-receptor interaction;Focal adhesion;Human papillomavirus infection;Hypertrophic cardiomyopathy (HCM);PI3K-Akt signaling pathway;Regulation of actin cytoskeleton	REACT_13552;REACT_163906;REACT_169262			0.710886	0.840113	0.573595
Q13797	Q13797	ITA9_HUMAN	Integrin alpha-9 (Integrin alpha-RLC)	ITGA9	ITGA9	18.5911	17.761	16.1736	17.4171	17.5971	16.562	16.7239	16.7973	16.4701	17.107	16.0423	17.3443	18.0548	17.277	18.657	15.6351	19.0929	16.6672	15.9689	16.3247	17.0117	17.0725	18.1845	19.6056	16.4707	17.3308		axon guidance;biological adhesion;biological regulation;cell adhesion;cell chemotaxis;cell migration;cell motility;cell surface receptor linked signaling pathway;cellular component movement;cellular component organization;cellular component organization at cellular level;cellular component organization or biogenesis;cellular component organization or biogenesis at cellular level;cellular process;…	binding;cation binding;ion binding;metal ion binding	alpha9-beta1 integrin complex;basal plasma membrane;cell part;integrin complex;macromolecular complex;membrane;membrane part;plasma membrane;plasma membrane part;protein complex;receptor complex	Arrhythmogenic right ventricular cardiomyopathy (ARVC);Cell adhesion molecules (CAMs);Dilated cardiomyopathy (DCM);ECM-receptor interaction;Focal adhesion;Human papillomavirus infection;Hypertrophic cardiomyopathy (HCM);PI3K-Akt signaling pathway;Regulation of actin cytoskeleton	REACT_13552;REACT_163906;REACT_22272			0.724468	0.847395	0.19469
Q92733	Q92733	PRCC_HUMAN	Proline-rich protein PRCC (Papillary renal cell carcinoma translocation-associated gene protein)	PRCC	PRCC TPRC	22.984	21.5869	23.5132	20.5285	22.4357	20.4063	22.7505	24.4267	21.0021	24.3909	19.3452	20.1722	19.8486	20.4515	22.6954	22.5369	24.2765	21.0743	23.8065	21.9011	20.9053	24.8666	21.5217	21.3724	21.2976	24.9882		biological regulation;cell cycle checkpoint;mitotic cell cycle checkpoint;regulation of biological process;regulation of cell cycle;regulation of cell cycle arrest;regulation of cell cycle process;regulation of cellular process;regulation of mitotic cell cycle		cell part;intracellular membrane-bounded organelle;intracellular organelle;intracellular organelle part;intracellular part;membrane-bounded organelle;nuclear part;nucleoplasm;nucleus;organelle;organelle part	Renal cell carcinoma;Transcriptional misregulation in cancer		+	+	0.000735384	0.0327059	3.85726
Q14188	Q14188	TFDP2_HUMAN	Transcription factor Dp-2 (E2F dimerization partner 2)	TFDP2	TFDP2 DP2	16.8504	17.8058	18.5159	19.3425	18.0497	20.8106	16.0215	18.5309	17.3468	18.1013	16.1454	17.879	18.4741	18.3498	17.0757	17.9613	18.6315	16.2984	17.5852	17.4125	17.9848	17.3603	17.9636	17.9512	18.2409	17.805		anatomical structure development;biological regulation;biosynthetic process;cell cycle;cell surface receptor linked signaling pathway;cellular biosynthetic process;cellular macromolecule biosynthetic process;cellular macromolecule metabolic process;cellular metabolic process;cellular nitrogen compound metabolic process;cellular process;cellular response to stimulus;developmental process;enzyme li…	binding;DNA binding;nucleic acid binding;nucleic acid binding transcription factor activity;protein binding;protein binding transcription factor activity;protein domain specific binding;sequence-specific DNA binding RNA polymerase II transcription factor activity;sequence-specific DNA binding transcription factor activity;transcription cofactor activity;transcription factor binding;transcription …	cell part;intracellular membrane-bounded organelle;intracellular organelle;intracellular organelle part;intracellular part;macromolecular complex;membrane-bounded organelle;nuclear part;nucleoplasm;nucleoplasm part;nucleus;organelle;organelle part;protein complex;transcription factor complex	Cell cycle	REACT_111214;REACT_118568;REACT_120734;REACT_821			0.219037	0.417819	-0.949575
Q15303	Q15303	ERBB4_HUMAN	Receptor tyrosine-protein kinase erbB-4 (EC 2.7.10.1) (Proto-oncogene-like protein c-ErbB-4) (Tyrosine kinase-type cell surface receptor HER4) (p180erbB4) [Cleaved into: ERBB4 intracellular domain (4ICD) (E4ICD) (s80HER4)]	ERBB4	ERBB4 HER4	17.2153	18.4266	17.9863	18.3546	18.8184	17.5374	17.71	18.2951	17.3251	18.536	17.1364	18.9948	19.0971	19.5973	19.5284	18.2746	17.4783	17.689	18.2516	17.2826	16.8049	18.0999	17.2295	18.1833	16.4581	17.739		ameboidal cell migration;anatomical structure development;anatomical structure morphogenesis;apoptotic mitochondrial changes;biological regulation;biosynthetic process;body fluid secretion;cardiac muscle tissue regeneration;cell differentiation;cell fate commitment;cell migration;cell motility;cell proliferation;cell surface receptor linked signaling pathway;cellular biosynthetic process;cellular…	adenyl nucleotide binding;adenyl ribonucleotide binding;ATP binding;binding;catalytic activity;DNA binding;epidermal growth factor receptor binding;growth factor receptor binding;identical protein binding;kinase activity;molecular transducer activity;nucleic acid binding;nucleotide binding;phosphotransferase activity, alcohol group as acceptor;protein binding;protein dimerization activity;protein…	basolateral plasma membrane;cell part;cytoplasmic part;cytosol;extracellular region;integral to membrane;intracellular membrane-bounded organelle;intracellular organelle;intracellular organelle lumen;intracellular organelle part;intracellular part;intrinsic to membrane;macromolecular complex;membrane;membrane part;membrane-bounded organelle;membrane-enclosed lumen;mitochondrial matrix;mitochondri…	Calcium signaling pathway;ErbB signaling pathway;MAPK signaling pathway;PI3K-Akt signaling pathway;Proteoglycans in cancer	REACT_115596;REACT_115755;REACT_115828;REACT_115854;REACT_115961;REACT_115993;REACT_116005;REACT_116008;REACT_116022;REACT_147727;REACT_75829			0.379732	0.575024	-0.45908
Q15329	Q15329	E2F5_HUMAN	Transcription factor E2F5 (E2F-5)	E2F5	E2F5	18.8363	18.0883	17.8883	17.9181	19.0081	18.615	19.2244	18.6972	17.631	18.1071	18.0162	18.6213	19.5813	18.2678	18.3818	19.6885	17.9942	17.694	19.4508	19.2302	20.1361	15.2368	18.0473	18.0455	16.097	17.7542		anatomical structure morphogenesis;biological regulation;biosynthetic process;cell cycle;cell projection organization;cell surface receptor linked signaling pathway;cellular biosynthetic process;cellular component organization;cellular component organization at cellular level;cellular component organization or biogenesis;cellular component organization or biogenesis at cellular level;cellular mac…	binding;DNA binding;nucleic acid binding;nucleic acid binding transcription factor activity;protein binding;sequence-specific DNA binding transcription factor activity;transcription factor binding	cell part;cytoplasm;intracellular membrane-bounded organelle;intracellular non-membrane-bounded organelle;intracellular organelle;intracellular organelle part;intracellular part;macromolecular complex;membrane-bounded organelle;non-membrane-bounded organelle;nuclear part;nucleolus;nucleoplasm;nucleoplasm part;nucleus;organelle;organelle part;protein complex;transcription factor complex	Cell cycle;Cellular senescence;TGF-beta signaling pathway	REACT_111214;REACT_120734;REACT_821			0.10736	0.271171	-1.58938
Q03519	Q03519	TAP2_HUMAN	Antigen peptide transporter 2 (APT2) (ATP-binding cassette sub-family B member 3) (Peptide supply factor 2) (Peptide transporter PSF2) (PSF-2) (Peptide transporter TAP2) (Peptide transporter involved in antigen processing 2) (Really interesting new gene 11 protein)	TAP2	TAP2 ABCB3 PSF2 RING11 Y1	16.5491	23.1461	21.9176	15.5839	22.4101	18.9925	15.4549	21.4544	20.7308	22.8511	16.7776	17.2441	16.0439	20.8512	19.273	19.8977	20.7475	20.9828	19.6124	20.8652	20.6488	19.5562	19.9089	15.1616	18.2099	21.5756		antigen processing and presentation;antigen processing and presentation of endogenous antigen;antigen processing and presentation of endogenous peptide antigen;antigen processing and presentation of endogenous peptide antigen via MHC class I;antigen processing and presentation of endogenous peptide antigen via MHC class I via ER pathway;antigen processing and presentation of endogenous peptide an…	active transmembrane transporter activity;adenyl nucleotide binding;adenyl ribonucleotide binding;ATP binding;ATPase activity;ATPase activity, coupled;ATPase activity, coupled to movement of substances;ATPase activity, coupled to transmembrane movement of substances;binding;catalytic activity;hydrolase activity;hydrolase activity, acting on acid anhydrides;hydrolase activity, acting on acid anhyd…	cell part;cytoplasmic part;endoplasmic reticulum membrane;endoplasmic reticulum part;integral to endoplasmic reticulum membrane;integral to membrane;integral to organelle membrane;intracellular organelle part;intracellular part;intrinsic to endoplasmic reticulum membrane;intrinsic to membrane;intrinsic to organelle membrane;macromolecular complex;membrane;membrane part;organelle membrane;organell…	ABC transporters;Antigen processing and presentation;Epstein-Barr virus infection;Herpes simplex infection;Human cytomegalovirus infection;Human immunodeficiency virus 1 infection;Phagosome;Primary immunodeficiency	REACT_111178;REACT_75795			0.0999113	0.259151	2.41301
Q2TAK8	Q2TAK8	PWP3A_HUMAN	PWWP domain-containing DNA repair factor 3A (PWWP3A) (Mutated melanoma-associated antigen 1) (MUM-1) (PWWP domain-containing protein MUM1) (Protein expandere)	MUM1	PWWP3A EXPAND1 MUM1	19.7697	17.9791	17.7307	18.8503	18.426	17.9027	17.0468	17.3098	19.5953	18.2488	17.6796	18.152	16.6479	17.5814	17.0564	18.2069	15.777	18.0115	18.5569	18.7885	18.2089	19.6722	18.3114	17.8994	18.2984	18.0266		cellular component organization;cellular component organization at cellular level;cellular component organization or biogenesis;cellular component organization or biogenesis at cellular level;cellular macromolecule metabolic process;cellular metabolic process;cellular nitrogen compound metabolic process;cellular process;cellular response to stimulus;cellular response to stress;chromatin organizat…	binding;chromatin binding;nucleosome binding	cell part;intracellular membrane-bounded organelle;intracellular organelle;intracellular part;membrane-bounded organelle;nucleus;organelle					0.268923	0.47222	0.729638
Q3KR37	Q3KR37	ASTRB_HUMAN	Protein Aster-B (GRAM domain-containing protein 1B)	GRAMD1B	GRAMD1B KIAA1201 UNQ3032/PRO9834	15.1064	17.7169	16.4438	17.6714	16.7293	15.9652	16.3504	17.5371	16.9447	17.9659	19.584	16.492	16.5556	16.6404	16.3392	17.5448	15.7787	16.7908	18.3595	16.5795	17.1174	16.2247	16.201	17.3532	15.7542	17.1406				cell part;integral to membrane;intrinsic to membrane;membrane;membrane part					0.315869	0.517115	0.540613
Q3SY84	Q3SY84	K2C71_HUMAN	Keratin, type II cytoskeletal 71 (Cytokeratin-71) (CK-71) (Keratin-71) (K71) (Type II inner root sheath-specific keratin-K6irs1) (Keratin 6 irs) (hK6irs) (hK6irs1) (Type-II keratin Kb34)	KRT71	KRT71 K6IRS1 KB34 KRT6IRS1	16.8572	18.432	16.4319	17.2375	17.4275	16.6859	15.7527	17.2155	16.8149	17.3398	16.5319	16.0506	17.0369	18.6462	17.3603	15.7142	17.351	17.4035	17.0037	17.4393	17.516	18.6513	17.5329	16.3704	16.2272	16.5641		anatomical structure morphogenesis;cellular component organization;cellular component organization at cellular level;cellular component organization or biogenesis;cellular component organization or biogenesis at cellular level;cellular process;cytoskeleton organization;developmental process;hair cycle process;hair follicle morphogenesis;intermediate filament cytoskeleton organization;intermediate…	structural molecule activity	cell part;cytoplasm;cytoskeletal part;extracellular membrane-bounded organelle;extracellular organelle;extracellular region part;extracellular vesicular exosome;intermediate filament;intracellular organelle part;intracellular part;keratin filament;macromolecular complex;membrane-bounded organelle;membrane-bounded vesicle;organelle;organelle part;protein complex;vesicle					0.594306	0.761945	0.421893
Q5HYA8	Q5HYA8	MKS3_HUMAN	Meckelin (Meckel syndrome type 3 protein) (Transmembrane protein 67)	TMEM67	TMEM67 MKS3	17.4057	18.628	15.7041	17.776	19.3371	17.7266	16.1486	17.9169	18.1278	17.6649	16.8326	17.4816	16.8883	16.1802	16.709	18.0887	16.2613	18.4622	16.504	17.0001	16.5246	15.8742	17.2696	17.9644	18.3339	18.3245		anatomical structure formation involved in morphogenesis;anatomical structure morphogenesis;biological regulation;catabolic process;cell part morphogenesis;cell projection assembly;cell projection morphogenesis;cell projection organization;cellular catabolic process;cellular component assembly;cellular component assembly at cellular level;cellular component assembly involved in morphogenesis;cell…	binding;cytoskeletal protein binding;filamin binding;protein binding;unfolded protein binding	cell part;cell projection membrane;cell projection part;centrosome;cilium membrane;cilium part;cytoplasmic part;cytoplasmic vesicle membrane;cytoplasmic vesicle part;cytoskeletal part;endoplasmic reticulum membrane;endoplasmic reticulum part;integral to membrane;intracellular non-membrane-bounded organelle;intracellular organelle;intracellular organelle part;intracellular part;intrinsic to membra…		REACT_267965			0.756307	0.86999	0.224187
Q5JY77	Q5JY77	GASP1_HUMAN	G-protein coupled receptor-associated sorting protein 1 (GASP-1)	GPRASP1	GPRASP1 GASP KIAA0443	19.0212	16.9335	16.7965	17.5803	18.4204	16.5291	17.2392	16.1594	17.9196	15.4602	17.0698	17.1638	16.3758	17.5125	15.4052	17.9522	17.1035	18.3043	17.3664	16.0242	15.7613	16.8525	16.7897	17.2642	16.9057	17.7018		cellular process;endosome to lysosome transport;endosome transport;establishment of localization;establishment of localization in cell;intracellular transport;lysosomal transport;transport;vacuolar transport;vesicle-mediated transport		cell part;cytoplasm;intracellular part					0.404781	0.597917	-0.54895
Q5MNZ9	Q5MNZ9	WIPI1_HUMAN	WD repeat domain phosphoinositide-interacting protein 1 (WIPI-1) (Atg18 protein homolog) (WD40 repeat protein interacting with phosphoinositides of 49 kDa) (WIPI 49 kDa)	WIPI1	WIPI1 WIPI49	18.1827	18.713	17.9438	16.3531	17.4022	17.3465	16.1395	18.0085	19.9728	19.7186	17.1374	15.6037	16.3209	17.8835	16.4632	16.7663	19.0714	16.199	16.7274	17.7851	17.6218	17.3905	16.3707	17.9069	16.5834	18.6834		autophagic vacuole assembly;autophagy;biological regulation;catabolic process;cell communication;cellular catabolic process;cellular component assembly;cellular component assembly at cellular level;cellular component organization;cellular component organization at cellular level;cellular component organization or biogenesis;cellular component organization or biogenesis at cellular level;cellular …	androgen receptor binding;binding;estrogen receptor binding;hormone receptor binding;lipid binding;nuclear hormone receptor binding;phosphatidylinositol binding;phosphatidylinositol-3,5-bisphosphate binding;phosphatidylinositol-3-phosphate binding;phospholipid binding;protein binding;receptor binding;steroid hormone receptor binding	autophagic vacuole membrane;cell part;clathrin-coated vesicle;coated vesicle;cytoplasm;cytoplasmic membrane-bounded vesicle;cytoplasmic part;cytoplasmic vesicle;cytoskeleton;cytosol;endosomal part;endosome membrane;extrinsic to membrane;Golgi apparatus part;Golgi membrane;intracellular membrane-bounded organelle;intracellular non-membrane-bounded organelle;intracellular organelle;intracellular or…	Autophagy - animal;Autophagy - other;Shigellosis	REACT_18273			0.0635614	0.202864	1.37099
Q5T5S1	Q5T5S1	CC183_HUMAN	Coiled-coil domain-containing protein 183	CCDC183	CCDC183 KIAA1984	17.8694	18.0335	16.2188	17.0312	17.0382	17.4792	17.5253	17.9913	17.1398	17.4612	17.6678	17.3639	17.413	17.132	17.2811	19.5907	17.7723	15.549	17.3161	17.4785	17.8469	17.2715	18.1889	16.8347	17.3283	17.659									0.619107	0.780138	-0.307972
Q5VTQ0	Q5VTQ0	TT39B_HUMAN	Tetratricopeptide repeat protein 39B (TPR repeat protein 39B)	TTC39B	TTC39B C9orf52	17.7689	18.5733	16.6956	17.5845	18.3128	17.4448	18.5798	17.9137	17.0918	19.1885	18.1807	16.7034	17.1753	16.864	20.2772	20.044	17.561	14.7047	19.4144	15.7705	18.8687	18.9585	17.8003	17.4917	16.6166	16.9398									0.695157	0.829511	0.368115
Q5VWG9	Q5VWG9	TAF3_HUMAN	Transcription initiation factor TFIID subunit 3 (140 kDa TATA box-binding protein-associated factor) (TBP-associated factor 3) (Transcription initiation factor TFIID 140 kDa subunit) (TAF(II)140) (TAF140) (TAFII-140) (TAFII140)	TAF3	TAF3	16.0737	17.195	17.0951	17.0256	17.0222	17.2141	17.0534	18.3621	16.5968	16.8621	16.6021	15.9054	17.2229	15.5785	17.5688	17.7432	16.7981	17.619	17.231	17.5258	17.0048	17.7882	16.9614	17.411	17.08	18.4486		biological regulation;biosynthetic process;cellular biosynthetic process;cellular macromolecule biosynthetic process;cellular macromolecule metabolic process;cellular metabolic process;cellular nitrogen compound metabolic process;cellular process;gene expression;macromolecule biosynthetic process;macromolecule metabolic process;maintenance of location;maintenance of location in cell;maintenance o…	binding;cation binding;ion binding;metal ion binding;transition metal ion binding;zinc ion binding	cell part;intracellular membrane-bounded organelle;intracellular organelle;intracellular organelle part;intracellular part;macromolecular complex;membrane-bounded organelle;nuclear part;nucleoplasm;nucleoplasm part;nucleus;organelle;organelle part;protein complex;transcription factor complex;transcription factor TFIID complex	Basal transcription factors	REACT_1655;REACT_1851;REACT_2089;REACT_22107;REACT_6233;REACT_6253;REACT_6332;REACT_834			0.171034	0.359563	0.925531
Q68D85	Q68D85	NR3L1_HUMAN	Natural cytotoxicity triggering receptor 3 ligand 1 (B7 homolog 6) (B7-H6)	NCR3LG1	NCR3LG1 B7H6	17.7136	18.7199	18.4931	17.2514	15.9446	18.593	19.766	17.3322	17.4109	16.5444	16.4923	19.2382	17.1415	16.897	17.2036	17.4698	17.298	16.3932	18.3628	15.8462	16.3814	16.5541	16.7398	15.8225	17.1616	16.7312			structural molecule activity	cell part;integral to membrane;intrinsic to membrane;membrane;membrane part;plasma membrane;viral capsid;virion part					0.129383	0.305154	-0.734843
Q68DQ2	Q68DQ2	CRBG3_HUMAN	Very large A-kinase anchor protein (vlAKAP) (Beta/gamma crystallin domain-containing protein 3)	CRYBG3	CRYBG3	19.6199	18.8212	21.1992	20.1467	23.4624	18.1164	16.2073	19.0388	21.2511	18.1995	16.4279	21.7637	18.6582	21.004	16.5656	16.5679	23.5303	17.8375	18.2515	19.2512	15.7124	17.4286	18.9925	19.3871	20.619	18.8796			binding;carbohydrate binding						0.84662	0.92101	-0.19999
Q6IQ23	Q6IQ23	PKHA7_HUMAN	Pleckstrin homology domain-containing family A member 7 (PH domain-containing family A member 7)	PLEKHA7	PLEKHA7	17.5452	18.5831	15.917	16.7067	17.4124	16.9696	18.0783	18.0265	19.0794	18.2627	17.6066	18.0035	15.5509	16.9466	15.9242	17.3133	18.6929	16.5431	17.346	19.695	17.83	15.9156	17.3053	17.0979	16.1404	17.4043		biological adhesion;cell adhesion;cell junction maintenance;cell junction organization;cell-cell adhesion;cell-cell junction maintenance;cell-cell junction organization;cellular component maintenance;cellular component maintenance at cellular level;cellular component organization;cellular component organization at cellular level;cellular component organization or biogenesis;cellular component org…	binding;delta-catenin binding;protein binding	adherens junction;anchoring junction;cell junction;cell part;cell-cell adherens junction;cell-cell junction;centrosome;cytoplasm;cytoplasmic part;cytoskeletal part;extracellular membrane-bounded organelle;extracellular organelle;extracellular region part;extracellular vesicular exosome;intracellular membrane-bounded organelle;intracellular non-membrane-bounded organelle;intracellular organelle;in…					0.322701	0.523013	0.707197
Q6NV74	Q6NV74	CRCDL_HUMAN	CRACD-like protein	KIAA1211L	CRACDL C2orf55 KIAA1211L	18.9506	17.3792	15.8666	17.2788	16.7395	18.2773	18.3509	18.0102	16.0037	17.7913	18.8456	16.9886	17.918	16.9571	21.4309	17.1549	16.0042	16.5079	17.2964	18.0518	16.764	17.3229	17.9972	17.5785	17.8561	18.1467									0.528843	0.711239	0.240925
Q6NWY9	Q6NWY9	PR40B_HUMAN	Pre-mRNA-processing factor 40 homolog B (Huntingtin yeast partner C) (Huntingtin-interacting protein C)	PRPF40B	PRPF40B HYPC	19.7509	18.0096	16.1346	17.3606	18.8345	16.9954	17.6389	16.9653	18.9006	16.6756	16.3947	17.0081	16.486	16.8113	18.9741	19.6768	18.9375	16.9355	19.4552	19.0374	18.4935	16.8433	18.6508	16.2872	15.9723	16.9119		cellular macromolecule metabolic process;cellular metabolic process;cellular nitrogen compound metabolic process;cellular process;macromolecule metabolic process;metabolic process;mRNA metabolic process;mRNA processing;nitrogen compound metabolic process;nucleic acid metabolic process;nucleobase-containing compound metabolic process;primary metabolic process;RNA metabolic process;RNA processing;R…		cell part;intracellular organelle part;intracellular part;nuclear body;nuclear part;nuclear speck;nucleoplasm part;organelle part	Spliceosome				0.417134	0.610547	-0.643318
Q6P6B7	Q6P6B7	ANR16_HUMAN	Ankyrin repeat domain-containing protein 16	ANKRD16	ANKRD16	17.4681	18.2375	17.3992	18.2578	18.7274	17.8876	18.4285	17.4517	17.6517	19.1767	16.6758	16.9627	17.0658	18.2222	16.1317	17.4257	16.8191	19.1632	17.0159	17.2393	18.4591	17.5354	17.8031	19.5534	19.015	18.9286									0.275963	0.478378	0.62273
Q6PI26	Q6PI26	SHQ1_HUMAN	Protein SHQ1 homolog	SHQ1	SHQ1	15.6393	15.6398	16.3987	16.7822	15.319	16.9433	15.8062	16.4871	16.0129	15.6828	17.6936	16.7922	19.3334	16.7202	17.2743	17.3238	16.909	16.7543	17.6939	17.2082	16.3321	18.8131	15.9863	17.6418	17.2586	16.1336		biological regulation;cellular component assembly;cellular component assembly at cellular level;cellular component organization;cellular component organization at cellular level;cellular component organization or biogenesis;cellular component organization or biogenesis at cellular level;cellular macromolecular complex assembly;cellular macromolecular complex subunit organization;cellular process;…		cell part;cytoplasm;cytoplasmic part;cytosol;intracellular organelle part;intracellular part;nuclear part;nucleoplasm;organelle part					0.416748	0.610629	-0.800982
Q6PI98	Q6PI98	IN80C_HUMAN	INO80 complex subunit C (IES6 homolog) (hIes6)	INO80C	INO80C C18orf37	17.9596	14.8574	17.562	16.2465	15.1842	16.352	15.9111	15.7535	16.5278	18.2033	16.5957	15.3899	15.5982	15.9234	15.1482	16.6481	15.8941	15.2626	16.3482	16.2265	16.1212	14.4662	16.4335	16.157	17.2199	16.0932		biological regulation;biosynthetic process;cellular biosynthetic process;cellular component organization;cellular component organization at cellular level;cellular component organization or biogenesis;cellular component organization or biogenesis at cellular level;cellular macromolecule biosynthetic process;cellular macromolecule metabolic process;cellular metabolic process;cellular nitrogen comp…		cell part;chromatin remodeling complex;chromosomal part;DNA helicase complex;histone methyltransferase complex;Ino80 complex;intracellular non-membrane-bounded organelle;intracellular organelle;intracellular organelle part;intracellular part;macromolecular complex;methyltransferase complex;MLL1 complex;non-membrane-bounded organelle;nuclear chromosome part;nuclear part;nucleolus;nucleoplasm part;…					0.998687	0.999506	-0.00138736
Q6ZTW0	Q6ZTW0	TPGS1_HUMAN	Tubulin polyglutamylase complex subunit 1 (PGs1)	TPGS1	TPGS1 C19orf20	17.5822	15.6984	16.8779	16.8139	18.751	18.8474	18.7167	18.6476	16.874	17.4255	16.0833	15.4233	16.0942	17.1214	16.298	17.6521	16.4797	16.4038	18.8118	17.1548	15.6981	17.6149	16.6444	15.5764	16.803	16.1232		adult behavior;anatomical structure formation involved in morphogenesis;axoneme assembly;behavior;cell communication;cell projection assembly;cell projection organization;cell-cell signaling;cellular component assembly;cellular component assembly at cellular level;cellular component assembly involved in morphogenesis;cellular component organization;cellular component organization at cellular leve…	acid-amino acid ligase activity;catalytic activity;ligase activity;ligase activity, forming carbon-nitrogen bonds;protein-glutamic acid ligase activity;tubulin-glutamic acid ligase activity	axon;cell part;cell projection;centrosome;cilium;cytoplasm;cytoplasmic part;cytoskeletal part;dendrite;intracellular non-membrane-bounded organelle;intracellular organelle;intracellular organelle part;intracellular part;macromolecular complex;microtubule;microtubule organizing center;motile cilium;neuron projection;non-membrane-bounded organelle;organelle;organelle part;protein complex					0.976199	0.991371	0.0240226
Q6ZUK4	Q6ZUK4	TMM26_HUMAN	Transmembrane protein 26	TMEM26	TMEM26	13.8798	16.1026	16.1774	15.9024	19.7105	17.343	17.6381	13.5464	15.7142	17.1991	13.5237	13.8775	15.1187	14.7863	16.6483	16.3465	16.1426	21.6641	15.8028	16.7752	15.3764	12.1896	17.2515	16.9989	17.2481	16.3058				cell part;integral to membrane;intrinsic to membrane;membrane part					0.437318	0.630578	-1.0884
Q6P9H4	Q6P9H4	CNKR3_HUMAN	Connector enhancer of kinase suppressor of ras 3 (Connector enhancer of KSR 3) (CNK homolog protein 3) (CNK3) (CNKSR family member 3) (Maguin-like protein)	CNKSR3	CNKSR3 MAGI1	18.8054	20.8027	17.4734	16.0741	16.3585	17.0171	17.4971	16.4035	18.2736	17.2388	16.758	15.9696	16.4214	22.0919	19.5184	18.227	18.6254	16.3293	19.2999	17.6914	18.1569	17.325	14.7201	18.1784	17.614	16.6555		biological regulation;negative regulation of biological process;negative regulation of cell communication;negative regulation of cellular metabolic process;negative regulation of cellular process;negative regulation of cellular protein metabolic process;negative regulation of ERK1 and ERK2 cascade;negative regulation of intracellular protein kinase cascade;negative regulation of macromolecule met…		cell part;cytoplasm;intracellular part;membrane					0.280639	0.482897	-1.53362
Q7Z736	Q7Z736	PKHH3_HUMAN	Pleckstrin homology domain-containing family H member 3 (PH domain-containing family H member 3)	PLEKHH3	PLEKHH3	17.9196	18.9797	16.6114	19.1	17.9821	18.57	18.9115	15.5675	17.8847	19.4356	19.0403	18.3302	16.9133	18.5847	18.4827	19.8712	16.8174	19.5497	19.4946	20.0658	19.5016	18.9127	18.2759	18.9146	18.1211	17.2066		biological regulation;cellular process;cellular response to stimulus;regulation of biological process;regulation of cellular process;response to stimulus;signal transduction		cell part;cytoskeleton;extracellular region part;extracellular space;intracellular non-membrane-bounded organelle;intracellular organelle;intracellular part;non-membrane-bounded organelle;organelle					0.533704	0.714224	-0.704185
Q7Z7M9	Q7Z7M9	GALT5_HUMAN	Polypeptide N-acetylgalactosaminyltransferase 5 (EC 2.4.1.41) (Polypeptide GalNAc transferase 5) (GalNAc-T5) (pp-GaNTase 5) (Protein-UDP acetylgalactosaminyltransferase 5) (UDP-GalNAc:polypeptide N-acetylgalactosaminyltransferase 5)	GALNT5	GALNT5	17.933	19.2738	17.6297	20.5412	16.7115	17.4334	17.9219	21.4147	16.4034	20.7427	16.7193	18.5491	16.9217	18.3917	18.923	17.1045	20.8908	17.1946	16.4668	16.8161	19.1215	15.7311	19.7404	20.0278	19.4788	17.2749		amine metabolic process;aminoglycan biosynthetic process;aminoglycan metabolic process;biosynthetic process;carbohydrate biosynthetic process;carbohydrate metabolic process;cellular carbohydrate metabolic process;cellular macromolecule metabolic process;cellular metabolic process;cellular process;cellular protein metabolic process;glycosaminoglycan biosynthetic process;glycosaminoglycan metabolic…	acetylgalactosaminyltransferase activity;binding;carbohydrate binding;catalytic activity;cation binding;ion binding;metal ion binding;polypeptide N-acetylgalactosaminyltransferase activity;transferase activity;transferase activity, transferring glycosyl groups;transferase activity, transferring hexosyl groups;UDP-glycosyltransferase activity	cell part;cytoplasmic part;Golgi apparatus part;Golgi membrane;integral to membrane;intracellular organelle part;intracellular part;intrinsic to membrane;membrane;membrane part;organelle membrane;organelle part	Metabolic pathways;Mucin type O-glycan biosynthesis;Other types of O-glycan biosynthesis	REACT_115606			0.380582	0.575961	1.32803
Q86SR1	Q86SR1	GLT10_HUMAN	Polypeptide N-acetylgalactosaminyltransferase 10 (EC 2.4.1.41) (Polypeptide GalNAc transferase 10) (GalNAc-T10) (pp-GaNTase 10) (Protein-UDP acetylgalactosaminyltransferase 10) (UDP-GalNAc:polypeptide N-acetylgalactosaminyltransferase 10)	GALNT10	GALNT10	17.4993	17.8755	17.9138	15.0721	21.1635	17.8247	15.0987	20.4054	16.4652	18.3874	16.6696	18.479	17.1476	18.4016	18.2681	17.4697	21.6654	17.0228	17.9249	18.6601	18.5322	18.0729	18.7417	17.3173	17.3978	19.5104		carbohydrate metabolic process;cellular carbohydrate metabolic process;cellular macromolecule metabolic process;cellular metabolic process;cellular process;cellular protein metabolic process;glycosylation;macromolecule glycosylation;macromolecule metabolic process;macromolecule modification;metabolic process;O-glycan processing;post-translational protein modification;primary metabolic process;pro…	acetylgalactosaminyltransferase activity;binding;carbohydrate binding;catalytic activity;cation binding;ion binding;metal ion binding;polypeptide N-acetylgalactosaminyltransferase activity;transferase activity;transferase activity, transferring glycosyl groups;transferase activity, transferring hexosyl groups;UDP-glycosyltransferase activity	cell part;cytoplasmic part;Golgi apparatus part;Golgi membrane;integral to membrane;intracellular organelle part;intracellular part;intrinsic to membrane;membrane;membrane part;organelle membrane;organelle part	Metabolic pathways;Mucin type O-glycan biosynthesis;Other types of O-glycan biosynthesis	REACT_115606			0.0602369	0.194797	1.38311
Q86T82	Q86T82	UBP37_HUMAN	Ubiquitin carboxyl-terminal hydrolase 37 (EC 3.4.19.12) (Deubiquitinating enzyme 37) (Ubiquitin thioesterase 37) (Ubiquitin-specific-processing protease 37)	USP37	USP37 KIAA1594	17.5126	16.6324	16.6784	18.4131	16.5965	18.3206	16.906	16.0898	17.0642	16.894	16.9782	17.893	17.0017	15.8317	17.3646	16.9811	16.4239	16.2566	17.1157	18.0142	16.5954	17.9956	18.3151	16.9442	18.0134	15.7334		biological regulation;catabolic process;cell cycle phase;cell cycle process;cell division;cellular catabolic process;cellular component organization;cellular component organization at cellular level;cellular component organization or biogenesis;cellular component organization or biogenesis at cellular level;cellular macromolecule catabolic process;cellular macromolecule metabolic process;cellular…	binding;catalytic activity;cysteine-type endopeptidase activity;cysteine-type peptidase activity;endopeptidase activity;enzyme binding;hydrolase activity;kinase binding;peptidase activity;peptidase activity, acting on L-amino acid peptides;protein binding;protein kinase binding;small conjugating protein-specific protease activity;ubiquitin-specific protease activity	cell part;intracellular membrane-bounded organelle;intracellular organelle;intracellular part;membrane-bounded organelle;nucleus;organelle					0.636421	0.78948	-0.35558
Q86TH1	Q86TH1	ATL2_HUMAN	ADAMTS-like protein 2 (ADAMTSL-2)	ADAMTSL2	ADAMTSL2 KIAA0605	19.2561	16.4709	15.8939	16.863	17.418	16.9737	15.6643	17.132	15.5789	16.4187	16.5525	17.6746	15.6068	18.7578	19.6792	15.9774	16.0512	16.6523	18.0505	17.2473	18.0371	16.5891	15.2561	17.6583	15.3563	17.0996		biological regulation;negative regulation of biological process;negative regulation of cell communication;negative regulation of cellular process;negative regulation of response to stimulus;negative regulation of signal transduction;negative regulation of signaling;negative regulation of transforming growth factor beta receptor signaling pathway;negative regulation of transmembrane receptor prote…	binding;catalytic activity;cation binding;endopeptidase activity;hydrolase activity;ion binding;metal ion binding;metalloendopeptidase activity;metallopeptidase activity;peptidase activity;peptidase activity, acting on L-amino acid peptides;transition metal ion binding;zinc ion binding	extracellular matrix;extracellular region part;proteinaceous extracellular matrix		REACT_264269			0.979888	0.991576	-0.0191145
Q86UD0	Q86UD0	SAPC2_HUMAN	Suppressor APC domain-containing protein 2 (Tumor specificity and mitosis phase-dependent expression protein) (TS/MDEP) (p42.3)	SAPCD2	SAPCD2 C9orf140	17.9074	17.8285	17.5931	16.9051	16.9241	17.8584	18.4829	17.7326	18.2008	17.1788	16.0308	17.4106	17.0177	15.9988	18.9675	17.4818	16.8403	17.3027	18.3365	19.0277	16.4396	18.4674	19.6465	20.0079	18.3215	14.3277				cell part;cytoplasm;intracellular membrane-bounded organelle;intracellular non-membrane-bounded organelle;intracellular organelle;intracellular organelle part;intracellular part;membrane-bounded organelle;non-membrane-bounded organelle;nuclear part;nucleolus;nucleus;organelle;organelle part					0.875076	0.936742	-0.162552
Q86UP0	Q86UP0	CAD24_HUMAN	Cadherin-24	CDH24	CDH24 CDH11L UNQ2834/PRO34009	22.5988	21.2358	20.1653	18.1268	17.1696	21.6481	21.111	23.7739	20.3472	22.3049	20.9361	17.8334	22.3971	20.9266	22.613	21.7396	22.9007	16.9762	20.8238	20.604	21.899	21.8642	22.3655	22.4734	22.7793	23.2936		adherens junction organization;biological adhesion;cell adhesion;cell junction assembly;cell junction organization;cell-cell adhesion;cell-cell junction organization;cellular component assembly;cellular component assembly at cellular level;cellular component organization;cellular component organization at cellular level;cellular component organization or biogenesis;cellular component organization…	alpha-catenin binding;beta-catenin binding;binding;calcium ion binding;cation binding;delta-catenin binding;ion binding;metal ion binding;protein binding	cell junction;cell part;cell-cell junction;integral to membrane;intrinsic to membrane;membrane;membrane part;plasma membrane		REACT_19195			0.0776728	0.223967	1.13131
Q86VZ4	Q86VZ4	LRP11_HUMAN	Low-density lipoprotein receptor-related protein 11 (LRP-11)	LRP11	LRP11	18.0596	18.5191	16.9704	17.2637	17.7962	17.1269	17.08	17.4466	17.0989	17.3281	16.1912	15.6222	16.2058	19.1867	20.0495	18.967	16.9451	15.8059	18.8601	18.1994	16.7276	16.4969	18.5961	16.6262	17.767	16.5169				cell part;integral to membrane;intrinsic to membrane;membrane part					0.272891	0.475932	-0.924493
Q86XN8	Q86XN8	MEX3D_HUMAN	RNA-binding protein MEX3D (RING finger and KH domain-containing protein 1) (RING finger protein 193) (TINO)	MEX3D	MEX3D KIAA2031 RKHD1 RNF193	18.4479	16.7623	16.3412	19.1076	16.5979	18.0263	16.5823	17.6394	19.3657	17.6548	16.5753	17.0789	17.5283	16.4084	18.0485	18.6762	17.0215	18.0379	16.56	17.5576	17.1763	17.9978	16.9216	16.9837	17.2844	18.4803		biological regulation;cellular localization;cellular macromolecule localization;cellular process;intracellular mRNA localization;localization;macromolecule localization;mRNA destabilization;posttranscriptional regulation of gene expression;posttranscriptional regulation of gene expression by mRNA localization;regulation of biological process;regulation of cellular metabolic process;regulation of …	AU-rich element binding;binding;cation binding;ion binding;metal ion binding;nucleic acid binding;RNA binding;transition metal ion binding;zinc ion binding	cell part;cytoplasmic part;intracellular membrane-bounded organelle;intracellular organelle;intracellular part;membrane-bounded organelle;nucleus;organelle;perinuclear region of cytoplasm					0.604068	0.769103	0.283276
Q8IVQ6	Q8IVQ6	ZDH21_HUMAN	Palmitoyltransferase ZDHHC21 (EC 2.3.1.225) (Zinc finger DHHC domain-containing protein 21) (DHHC-21)	ZDHHC21	ZDHHC21	19.1131	19.8836	19.1313	19.7229	19.5305	18.9209	18.8475	18.4111	18.6855	18.1803	19.0045	19.2088	19.3746	19.8501	19.086	18.9244	18.9221	18.8529	19.2375	18.5704	17.9415	16.1709	16.6693	16.9089	16.1258	19.0924		anatomical structure development;biological regulation;cellular macromolecule metabolic process;cellular metabolic process;cellular process;cellular protein metabolic process;developmental process;epidermis development;gland development;hair cycle process;hair follicle development;macromolecule metabolic process;macromolecule modification;metabolic process;molting cycle;molting cycle process;mult…	binding;catalytic activity;cation binding;ion binding;metal ion binding;palmitoyltransferase activity;protein-cysteine S-acyltransferase activity;protein-cysteine S-palmitoleyltransferase activity;S-acyltransferase activity;transferase activity;transferase activity, transferring acyl groups;transferase activity, transferring acyl groups other than amino-acyl groups;transition metal ion binding;zi…	cell part;cytoplasmic part;Golgi apparatus;Golgi apparatus part;Golgi membrane;integral to membrane;intracellular membrane-bounded organelle;intracellular organelle;intracellular organelle part;intracellular part;intrinsic to membrane;membrane;membrane part;membrane-bounded organelle;organelle;organelle membrane;organelle part;plasma membrane		REACT_12477			0.0980406	0.255454	-1.30382
Q8N118	Q8N118	CP4X1_HUMAN	Cytochrome P450 4X1 (EC 1.14.14.-) (CYPIVX1)	CYP4X1	CYP4X1 UNQ1929/PRO4404	15.8507	16.3333	17.2996	15.9153	16.2197	16.3389	15.8415	16.711	19.8786	16.462	17.4987	16.032	16.341	16.6165	16.1946	15.6271	19.4514	16.942	16.8828	16.1227	16.009	17.1754	16.6456	16.8367	16.5991	16.4209			aromatase activity;binding;catalytic activity;cation binding;heme binding;ion binding;iron ion binding;metal ion binding;monooxygenase activity;oxidoreductase activity;oxidoreductase activity, acting on paired donors, with incorporation or reduction of molecular oxygen;oxidoreductase activity, acting on paired donors, with incorporation or reduction of molecular oxygen, reduced flavin or flavopro…	cell part;cytoplasmic part;endoplasmic reticulum membrane;endoplasmic reticulum part;integral to membrane;intracellular organelle part;intracellular part;intrinsic to membrane;membrane;membrane part;organelle membrane;organelle part	Serotonergic synapse				0.142521	0.320234	0.461452
Q8N2U0	Q8N2U0	TM256_HUMAN	Transmembrane protein 256	TMEM256	TMEM256 C17orf61	22.4583	20.5478	18.2235	16.1524	23.5776	17.9005	17.1493	18.6844	17.6968	18.4409	15.4841	18.3438	20.2236	24.2434	16.8427	22.3275	18.724	22.3063	21.2283	20.6594	21.714	15.1666	18.2482	19.656	20.9983	18.9775				cell part;extracellular membrane-bounded organelle;extracellular organelle;extracellular region part;extracellular vesicular exosome;integral to membrane;intrinsic to membrane;membrane part;membrane-bounded organelle;membrane-bounded vesicle;organelle;vesicle					0.0851644	0.235122	-3.35638
Q8N5C7	Q8N5C7	DTWD1_HUMAN	tRNA-uridine aminocarboxypropyltransferase 1 (EC 2.5.1.25) (DTW domain-containing protein 1)	DTWD1	DTWD1 MDS009	16.507	15.2665	16.1481	15.7371	16.5519	17.3305	16.8401	19.4358	18.3068	16.2323	16.4404	15.5632	16.6032	15.1856	15.8311	15.5551	16.9875	15.6953	16.1499	16.9694	15.694	17.0371	16.6584	16.6051	16.9696	16.9173									0.197699	0.393546	1.23699
Q8N5S9	Q8N5S9	KKCC1_HUMAN	Calcium/calmodulin-dependent protein kinase kinase 1 (CaM-KK 1) (CaM-kinase kinase 1) (CaMKK 1) (EC 2.7.11.17) (CaM-kinase IV kinase) (Calcium/calmodulin-dependent protein kinase kinase alpha) (CaM-KK alpha) (CaM-kinase kinase alpha) (CaMKK alpha)	CAMKK1	CAMKK1 CAMKKA	15.8193	16.2475	16.8296	17.626	15.4127	17.6877	17.6817	18.158	18.3274	18.169	18.5841	19.6698	17.6281	16.8194	18.9605	17.2789	17.1064	18.2546	18.0823	17.8784	18.0268	17.7028	18.74	18.3955	21.0533	16.5943		cell communication;cell-cell signaling;cellular process;signaling;synaptic transmission	adenyl nucleotide binding;adenyl ribonucleotide binding;ATP binding;binding;calmodulin-dependent protein kinase activity;catalytic activity;kinase activity;nucleotide binding;phosphotransferase activity, alcohol group as acceptor;protein kinase activity;protein serine/threonine kinase activity;purine nucleotide binding;purine ribonucleoside triphosphate binding;purine ribonucleotide binding;ribon…	cell part;cytoplasmic part;cytosol;intracellular membrane-bounded organelle;intracellular organelle;intracellular part;membrane-bounded organelle;nucleus;organelle	Alcoholism	REACT_20661			0.499034	0.684173	0.302485
Q8N726	Q8N726	ARF_HUMAN	Tumor suppressor ARF (Alternative reading frame) (ARF) (Cyclin-dependent kinase inhibitor 2A) (p14ARF)	CDKN2A	CDKN2A CDKN2 MLM	15.2033	18.0713	17.1156	18.1688	19.1342	21.2341	20.0469	18.7421	18.1876	19.0236	16.6978	18.9155	21.0051	18.3437	16.9771	19.7166	22.357	19.8542	18.646	17.5019	16.2467	23.4306	19.0494	19.3497	20.2237	20.4244		activation of caspase activity;aging;apoptotic mitochondrial changes;autophagy;biological regulation;biosynthetic process;catabolic process;cell aging;cell cycle arrest;cell cycle process;cell division;cellular biosynthetic process;cellular catabolic process;cellular chemical homeostasis;cellular component organization;cellular component organization at cellular level;cellular component organizat…	binding;DNA binding;enzyme inhibitor activity;enzyme regulator activity;ligase inhibitor activity;ligase regulator activity;nucleic acid binding;p53 binding;protein binding;transcription factor binding;ubiquitin-protein ligase inhibitor activity;ubiquitin-protein ligase regulator activity	cell part;cytoplasmic part;intracellular membrane-bounded organelle;intracellular non-membrane-bounded organelle;intracellular organelle;intracellular organelle part;intracellular part;macromolecular complex;membrane-bounded organelle;mitochondrion;non-membrane-bounded organelle;nuclear part;nucleolus;nucleoplasm;nucleus;organelle;organelle part;protein complex	Bladder cancer;Cell cycle;Chronic myeloid leukemia;Glioma;Melanoma;Non-small cell lung cancer;p53 signaling pathway;Pancreatic cancer;Pathways in cancer	REACT_169325;REACT_169436;REACT_355174			0.802562	0.897735	0.330265
Q8N884	Q8N884	CGAS_HUMAN	Cyclic GMP-AMP synthase (cGAMP synthase) (cGAS) (h-cGAS) (EC 2.7.7.86) (2'3'-cGAMP synthase) (Mab-21 domain-containing protein 1)	CGAS	CGAS C6orf150 MB21D1	17.0766	18.6481	19.9366	15.921	18.6441	15.9915	16.5397	16.5459	15.9571	17.9185	18.6583	16.8612	17.0295	16.6647	18.2087	20.8504	16.0702	15.8731	16.0638	17.1333	20.5586	16.7146	16.6218	17.4939	17.0076	16.3073		activation of immune response;activation of innate immune response;biological regulation;biosynthetic process;cellular biosynthetic process;cellular metabolic process;cellular nitrogen compound biosynthetic process;cellular nitrogen compound metabolic process;cellular process;cellular response to chemical stimulus;cellular response to dsRNA;cellular response to exogenous dsRNA;cellular response t…	adenyl nucleotide binding;adenyl ribonucleotide binding;ATP binding;binding;cation binding;DNA binding;GTP binding;guanyl nucleotide binding;guanyl ribonucleotide binding;ion binding;metal ion binding;nucleic acid binding;nucleotide binding;purine nucleotide binding;purine ribonucleoside triphosphate binding;purine ribonucleotide binding;ribonucleotide binding	cell part;cytoplasmic part;cytosol;intracellular part	Cytosolic DNA-sensing pathway;Herpes simplex infection;Human cytomegalovirus infection;Human immunodeficiency virus 1 infection;Shigellosis	REACT_147841			0.532246	0.71347	-0.762458
Q8N8L6	Q8N8L6	ARL10_HUMAN	ADP-ribosylation factor-like protein 10	ARL10	ARL10 ARL10A	19.8246	16.5685	17.6445	18.3383	16.9921	18.9209	18.7015	16.8203	17.2515	18.9586	16.0118	15.964	19.0622	16.9933	17.2829	16.5845	19.7758	20.0412	16.2913	16.5997	17.416	18.8719	19.2086	19.08	17.3288	16.7593		biological regulation;cellular process;cellular response to stimulus;intracellular signal transduction;regulation of biological process;regulation of cellular process;response to stimulus;signal transduction;small GTPase mediated signal transduction	binding;GTP binding;guanyl nucleotide binding;guanyl ribonucleotide binding;nucleotide binding;purine nucleotide binding;purine ribonucleoside triphosphate binding;purine ribonucleotide binding;ribonucleotide binding	cell part;intracellular					0.967506	0.986725	-0.0377192
Q8NBR6	Q8NBR6	MINY2_HUMAN	Ubiquitin carboxyl-terminal hydrolase MINDY-2 (EC 3.4.19.12) (Deubiquitinating enzyme MINDY-2) (Protein FAM63B)	MINDY2	MINDY2 FAM63B KIAA1164	16.7868	16.8859	16.8168	16.5306	16.7177	17.1277	16.8402	17.4254	16.7468	18.0665	16.5092	16.7358	20.1768	16.7632	17.1465	17.6308	16.3354	19.5689	14.8744	16.4974	17.6113	16.5184	16.7022	17.0801	16.422	18.1695				cell part;intracellular organelle part;intracellular part;nuclear part;nucleoplasm;organelle part					0.674283	0.814242	-0.379685
Q8NDA8	Q8NDA8	MROH1_HUMAN	Maestro heat-like repeat-containing protein family member 1 (HEAT repeat-containing protein 7A)	MROH1	MROH1 HEATR7A KIAA1833	18.9013	18.8757	15.7907	18.1097	16.5634	15.7165	15.9796	16.9278	18.2884	15.4471	17.2164	17.5712	18.7635	17.4878	19.4707	15.199	16.0318	14.5286	17.8435	18.2561	15.2574	16.4519	16.9902	16.5013	17.1592	16.9944									0.719718	0.844817	-0.336408
Q8NFU3	Q8NFU3	TSTD1_HUMAN	Thiosulfate:glutathione sulfurtransferase (TST) (EC 2.8.1.-)	TSTD1	TSTD1 KAT	21.2941	23.5289	17.3758	20.3508	21.5862	17.0273	21.9515	18.4953	22.4866	16.215	19.8719	15.7802	19.9633	20.2946	22.0459	20.7329	22.1056	20.4815	20.7924	22.2651	21.1439	18.1055	17.1638	16.3758	20.8392	19.7057				cell part;cytoplasm;cytoplasmic part;intracellular membrane-bounded organelle;intracellular organelle;intracellular part;membrane-bounded organelle;mitochondrion;organelle;perinuclear region of cytoplasm					0.261661	0.464604	-1.37417
Q8TBM7	Q8TBM7	TM254_HUMAN	Transmembrane protein 254	TMEM254	TMEM254 C10orf57	21.4274	20.8664	16.9296	18.1349	20.8682	20.5113	20.9479	15.595	19.5157	20.384	18.0101	19.3055	19.6145	21.2166	19.5912	20.7567	21.3976	21.3627	18.273	15.714	18.4965	15.3803	21.4832	19.9231	18.9942	18.6176				cell part;integral to membrane;intrinsic to membrane;membrane part					0.0529113	0.18319	-3.03053
P52943	P52943	CRIP2_HUMAN	Cysteine-rich protein 2 (CRP-2) (Protein ESP1)	CRIP2	CRIP2 CRP2	25.4641	24.4272	22.4668	24.4485	24.111	20.855	22.9088	24.7574	22.8042	25.6717	19.7926	21.0069	19.8024	20.0359	24.2113	24.0472	21.9747	23.1972	24.2959	20.3226	24.6911	24.1054	21.8295	23.9668	22.2032	25.612		anatomical structure development;biological regulation;developmental process;hemopoiesis;hemopoietic or lymphoid organ development;organ development;positive regulation of biological process;positive regulation of cell proliferation;positive regulation of cellular process;regulation of biological process;regulation of cell proliferation;regulation of cellular process	binding;cation binding;ion binding;metal ion binding;transition metal ion binding;zinc ion binding	cell cortex;cell part;cytoplasmic part;intracellular part				+	0.0104475	0.0867509	3.85151
Q8TF21	Q8TF21	ANR24_HUMAN	Ankyrin repeat domain-containing protein 24	ANKRD24	ANKRD24 KIAA1981	15.7132	19.2283	18.8386	17.0026	21.4993	19.8231	20.2921	20.3153	19.7512	18.6354	19.5603	20.2995	19.8223	18.5697	16.9449	17.3809	21.4788	17.6332	17.2922	20.3813	20.6958	19.6024	19.4758	19.525	19.9278	19.8305									0.347604	0.547052	0.696902
Q8WUA8	Q8WUA8	TSK_HUMAN	Tsukushin (Tsukushi) (E2-induced gene 4 protein) (Leucine-rich repeat-containing protein 54)	TSKU	TSKU E2IG4 LRRC54 TSK UNQ850/PRO1788	15.9369	17.6131	17.4297	16.8793	16.266	16.8525	16.4229	15.8124	16.2643	16.8337	15.6223	16.6766	17.1121	17.0292	17.4669	16.7761	16.8389	17.1046	17.4447	16.0431	16.9649	17.3727	16.8078	16.2134	16.7317	16.3903		anatomical structure development;anatomical structure morphogenesis;anterior commissure morphogenesis;axonogenesis;biological regulation;cell part morphogenesis;cell projection morphogenesis;cell projection organization;cellular component morphogenesis;cellular component organization;cellular component organization at cellular level;cellular component organization or biogenesis;cellular component…		extracellular region part;extracellular space					0.355771	0.553808	-0.340222
Q8WUG5	Q8WUG5	S22AH_HUMAN	Solute carrier family 22 member 17 (24p3 receptor) (24p3R) (Brain-type organic cation transporter) (Lipocalin-2 receptor) (Neutrophil gelatinase-associated lipocalin receptor) (NgalR)	SLC22A17	SLC22A17 BOCT BOIT	17.9133	18.4537	16.7575	15.7198	17.1016	17.5091	16.8247	17.814	17.4631	15.3363	16.4753	19.9769	19.9394	17.996	17.8653	17.1905	16.4238	17.143	16.3506	16.253	17.5348	17.5964	19.5645	16.5283	17.1555	16.5098		biological regulation;cation homeostasis;cation transport;cellular cation homeostasis;cellular chemical homeostasis;cellular homeostasis;cellular ion homeostasis;cellular iron ion homeostasis;cellular metal ion homeostasis;cellular process;chemical homeostasis;establishment of localization;homeostatic process;ion homeostasis;ion transport;iron chelate transport;iron ion homeostasis;iron ion trans…	molecular transducer activity;receptor activity;signal transducer activity;signaling receptor activity;transmembrane signaling receptor activity;transmembrane transporter activity;transporter activity	cell part;cytoplasmic part;integral to membrane;integral to organelle membrane;integral to plasma membrane;intracellular organelle part;intracellular part;intrinsic to membrane;intrinsic to organelle membrane;intrinsic to plasma membrane;membrane;membrane part;organelle membrane;organelle part;plasma membrane;plasma membrane part;vacuolar membrane;vacuolar part		REACT_25060			0.160097	0.345343	-1.34461
Q8WVN8	Q8WVN8	UB2Q2_HUMAN	Ubiquitin-conjugating enzyme E2 Q2 (EC 2.3.2.23) (E2 ubiquitin-conjugating enzyme Q2) (Ubiquitin carrier protein Q2) (Ubiquitin-protein ligase Q2)	UBE2Q2	UBE2Q2	18.2616	18.2711	17.6106	18.4449	18.1428	17.7157	16.4264	19.2746	18.7495	18.4044	18.2007	18.1775	17.082	18.3927	17.5573	17.4723	16.7297	19.1795	17.4894	17.1452	18.9075	15.8404	17.6489	16.9166	16.2754	18.2702		cellular macromolecule metabolic process;cellular metabolic process;cellular process;cellular protein metabolic process;macromolecule metabolic process;macromolecule modification;metabolic process;primary metabolic process;protein K48-linked ubiquitination;protein metabolic process;protein modification by small protein conjugation;protein modification by small protein conjugation or removal;prote…	acid-amino acid ligase activity;adenyl nucleotide binding;adenyl ribonucleotide binding;ATP binding;binding;catalytic activity;ligase activity;ligase activity, forming carbon-nitrogen bonds;nucleotide binding;purine nucleotide binding;purine ribonucleoside triphosphate binding;purine ribonucleotide binding;ribonucleotide binding;small conjugating protein ligase activity;ubiquitin-protein ligase a…	cell part;cytoplasm;intracellular part	Ubiquitin mediated proteolysis	REACT_75842			0.732443	0.853961	0.281741
Q8WZ55	Q8WZ55	BSND_HUMAN	Barttin	BSND	BSND BART	18.8005	18.4958	18.0678	16.3768	18.6936	18.3207	16.7702	17.8902	15.8138	18.7959	16.9211	17.1649	18.674	19.2147	16.0987	18.5038	18.9587	16.332	20.5825	18.4651	18.5092	17.1693	17.1902	18.6511	19.6914	18.1018		cellular process;establishment of localization;ion transmembrane transport;ion transport;transmembrane transport;transport	anion channel activity;anion transmembrane transporter activity;channel activity;channel regulator activity;chloride channel activity;chloride channel regulator activity;ion channel activity;ion transmembrane transporter activity;passive transmembrane transporter activity;substrate-specific channel activity;substrate-specific transmembrane transporter activity;substrate-specific transporter activ…	basolateral plasma membrane;cell part;cytoplasm;integral to membrane;integral to plasma membrane;intracellular part;intrinsic to membrane;intrinsic to plasma membrane;macromolecular complex;membrane;membrane part;plasma membrane;plasma membrane part;protein complex		REACT_160189			0.124803	0.299231	-0.689053
Q92870	Q92870	APBB2_HUMAN	Amyloid-beta A4 precursor protein-binding family B member 2 (Protein Fe65-like 1)	APBB2	APBB2 FE65L FE65L1	17.5542	17.2697	19.2746	17.6868	20.1288	18.306	19.097	20.524	18.5471	19.4837	16.0859	16.3747	20.2455	16.3717	15.9398	18.802	17.7741	16.6943	16.9444	19.5505	18.4812	17.9289	18.6208	19.3804	20.9788	20.649		axon guidance;biological regulation;cell cycle arrest;cell cycle process;cell migration;cell motility;cellular component movement;cellular component organization;cellular component organization at cellular level;cellular component organization or biogenesis;cellular component organization or biogenesis at cellular level;cellular process;cellular response to stimulus;chemotaxis;extracellular matri…	beta-amyloid binding;binding;protein binding;transcription factor binding	cell part;cell projection;cell projection part;cytoplasm;growth cone;intracellular membrane-bounded organelle;intracellular organelle;intracellular part;lamellipodium;membrane;membrane-bounded organelle;nucleus;organelle;site of polarized growth;synapse					0.277701	0.479783	1.21513
Q92953	Q92953	KCNB2_HUMAN	Potassium voltage-gated channel subfamily B member 2 (Voltage-gated potassium channel subunit Kv2.2)	KCNB2	KCNB2	19.8592	20.1972	15.5112	17.7804	17.0268	16.6567	17.1759	19.0631	16.5911	17.5947	19.6987	16.2754	16.3578	17.2158	19.9473	15.6242	15.8961	17.7753	20.1651	18.695	18.8895	17.707	17.6834	16.4333	19.5581	16.7917		biological regulation;cation transport;cell communication;cell-cell signaling;cellular component assembly;cellular component organization;cellular component organization or biogenesis;cellular potassium ion transport;cellular process;establishment of localization;ion transmembrane transport;ion transport;macromolecular complex assembly;macromolecular complex subunit organization;metal ion transpo…	cation channel activity;cation transmembrane transporter activity;channel activity;delayed rectifier potassium channel activity;gated channel activity;ion channel activity;ion transmembrane transporter activity;passive transmembrane transporter activity;potassium channel activity;substrate-specific channel activity;substrate-specific transmembrane transporter activity;substrate-specific transport…	cation channel complex;cell part;integral to membrane;intrinsic to membrane;ion channel complex;macromolecular complex;membrane;membrane part;plasma membrane;plasma membrane part;potassium channel complex;protein complex;voltage-gated potassium channel complex		REACT_75770			0.0610054	0.196282	1.32547
Q92997	Q92997	DVL3_HUMAN	Segment polarity protein dishevelled homolog DVL-3 (Dishevelled-3) (DSH homolog 3)	DVL3	DVL3 KIAA0208	18.8737	19.0098	17.5737	18.6999	16.9391	18.2586	18.642	18.6518	18.5214	19.1058	17.6481	18.0545	18.8226	18.597	18.2851	18.883	18.7944	18.5675	18.5473	17.0875	18.9357	15.7386	16.7923	16.5386	15.1674	16.3122		anatomical structure morphogenesis;biological regulation;canonical Wnt receptor signaling pathway;cardiac septum morphogenesis;cell surface receptor linked signaling pathway;cellular process;cellular response to stimulus;cochlea morphogenesis;developmental process;embryonic morphogenesis;intracellular signal transduction;negative regulation of biological process;negative regulation of canonical W…	beta-catenin binding;binding;enzyme binding;frizzled binding;G-protein-coupled receptor binding;protease binding;protein binding;protein dimerization activity;protein heterodimerization activity;receptor binding	cell part;cytoplasmic part;cytosol;intracellular part	Basal cell carcinoma;Breast cancer;Cushing syndrome;Gastric cancer;Hepatocellular carcinoma;Hippo signaling pathway;Human papillomavirus infection;Melanogenesis;mTOR signaling pathway;Notch signaling pathway;Pathways in cancer;Signaling pathways regulating pluripotency of stem cells;Wnt signaling pathway	REACT_264034;REACT_264199;REACT_264276;REACT_264384;REACT_264438;REACT_264596;REACT_355252			0.211177	0.408529	-1.18816
Q96A23	Q96A23	CPNE4_HUMAN	Copine-4 (Copine IV) (Copine-8)	CPNE4	CPNE4	17.3003	17.4936	18.5782	22.2473	16.2891	18.5921	18.7209	18.5407	17.3274	18.3783	16.6086	18.2822	17.303	17.9613	18.3793	20.1451	19.0051	14.9602	16.0479	17.9855	16.5506	17.5174	16.8348	17.3278	19.7555	16.6489				extracellular membrane-bounded organelle;extracellular organelle;extracellular region part;extracellular vesicular exosome;membrane-bounded organelle;membrane-bounded vesicle;organelle;vesicle					0.367641	0.56412	-0.729067
Q96CN4	Q96CN4	EVI5L_HUMAN	EVI5-like protein (Ecotropic viral integration site 5-like protein)	EVI5L	EVI5L	18.7394	16.8499	16.9783	17.7252	16.6534	16.8097	16.4102	17.6966	17.4591	17.9712	16.5493	17.8165	17.858	16.3477	16.9584	16.8374	17.063	18.8161	17.0723	15.8276	16.1926	18.075	19.1414	17.3929	16.9549	17.3654		biological regulation;positive regulation of catalytic activity;positive regulation of GTPase activity;positive regulation of hydrolase activity;positive regulation of molecular function;regulation of biological process;regulation of catabolic process;regulation of catalytic activity;regulation of cellular catabolic process;regulation of cellular metabolic process;regulation of cellular process;r…	binding;enzyme activator activity;enzyme binding;enzyme regulator activity;GTPase activator activity;GTPase binding;GTPase regulator activity;nucleoside-triphosphatase regulator activity;protein binding;Rab GTPase binding;Ras GTPase binding;small GTPase binding						0.0623027	0.200464	0.813848
Q96FN9	Q96FN9	DTD2_HUMAN	D-aminoacyl-tRNA deacylase 2 (EC 3.1.1.96) (Animalia-specific tRNA deacylase) (ATD) (D-tyrosyl-tRNA(Tyr) deacylase 2) (L-alanyl-tRNA deacylase)	DTD2	DTD2 C14orf126	16.5013	18.1803	17.6959	18.0998	17.438	20.4617	16.9287	14.6449	17.0411	17.6461	20.5832	17.0858	19.5655	16.7686	17.7725	17.4469	16.4268	19.0524	15.2811	17.2357	16.8258	16.6752	19.92	17.6977	18.2315	17.363		amine catabolic process;amine metabolic process;biological regulation;carboxylic acid catabolic process;carboxylic acid metabolic process;catabolic process;cellular amine metabolic process;cellular amino acid catabolic process;cellular amino acid metabolic process;cellular catabolic process;cellular ketone metabolic process;cellular macromolecule metabolic process;cellular metabolic process;cellu…	aminoacyl-tRNA editing activity;carboxylic ester hydrolase activity;catalytic activity;D-aminoacyl-tRNA deacylase activity;D-tyrosyl-tRNA(Tyr) deacylase activity;hydrolase activity;hydrolase activity, acting on ester bonds	cell part;cytoplasm;intracellular part					0.122817	0.296807	-1.97837
Q96FZ5	Q96FZ5	CKLF7_HUMAN	CKLF-like MARVEL transmembrane domain-containing protein 7 (Chemokine-like factor superfamily member 7)	CMTM7	CMTM7 CKLFSF7	19.0107	19.7611	18.2609	20.3379	18.7612	20.2306	18.9058	20.1988	19.7948	16.6875	20.7046	20.5897	20.083	18.8242	20.8255	20.5057	18.8394	19.8876	16.5841	19.1098	19.9321	19.8278	16.5695	19.0465	16.3956	20.0762		B cell activation;B cell differentiation;B-1 B cell differentiation;B-1a B cell differentiation;cell activation;cell differentiation;cellular developmental process;cellular process;chemotaxis;developmental process;immune system process;leukocyte activation;leukocyte differentiation;locomotion;lymphocyte activation;lymphocyte differentiation;mature B cell differentiation;response to chemical stimu…		cell part;extracellular region part;extracellular space;integral to membrane;intrinsic to membrane;membrane;membrane part					0.467233	0.659248	-0.71326
Q96GA7	Q96GA7	SDSL_HUMAN	Serine dehydratase-like (L-serine deaminase) (L-serine dehydratase/L-threonine deaminase) (L-threonine dehydratase) (TDH) (EC 4.3.1.19) (Serine dehydratase 2) (SDH 2) (EC 4.3.1.17)	SDSL	SDSL	15.9496	22.9573	21.9244	19.4196	20.8817	16.2921	16.0786	18.9786	17.693	22.5809	15.9248	17.4403	16.6657	18.8993	18.7318	19.4559	16.5445	21.2909	21.5958	16.686	16.414	18.8734	17.445	16.7934	17.177	20.433	Acetyl [N-Term]	amine catabolic process;amine metabolic process;aspartate family amino acid catabolic process;aspartate family amino acid metabolic process;carboxylic acid catabolic process;carboxylic acid metabolic process;catabolic process;cellular amine metabolic process;cellular amino acid catabolic process;cellular amino acid metabolic process;cellular catabolic process;cellular ketone metabolic process;cel…	ammonia-lyase activity;binding;carbon-nitrogen lyase activity;catalytic activity;cofactor binding;L-serine ammonia-lyase activity;L-threonine ammonia-lyase activity;lyase activity;pyridoxal phosphate binding;vitamin B6 binding;vitamin binding	cell part;cytoplasm;cytoplasmic part;extracellular membrane-bounded organelle;extracellular organelle;extracellular region part;extracellular vesicular exosome;intracellular membrane-bounded organelle;intracellular organelle;intracellular part;membrane-bounded organelle;membrane-bounded vesicle;mitochondrion;organelle;vesicle	Biosynthesis of amino acids;Carbon metabolism;Cysteine and methionine metabolism;Glycine, serine and threonine metabolism;Metabolic pathways;Valine, leucine and isoleucine biosynthesis				0.0877063	0.239248	2.38822
Q96GP6	Q96GP6	SREC2_HUMAN	Scavenger receptor class F member 2 (SRECRP-1) (Scavenger receptor expressed by endothelial cells 2 protein) (SREC-II)	SCARF2	SCARF2 SREC2 SREPCR	16.7589	16.886	17.7054	16.9599	17.8646	19.4991	16.5123	19.9726	19.2425	19.3738	17.5128	17.7787	16.4267	17.3354	16.9584	17.3245	17.1521	18.4909	16.941	16.7494	18.5823	16.2384	18.0373	18.2513	17.3587	18.7879		biological adhesion;cell adhesion;cell-cell adhesion;cellular process;heterophilic cell-cell adhesion	cargo receptor activity;receptor activity;scavenger receptor activity	adherens junction;anchoring junction;cell junction;cell part;cell-substrate adherens junction;cell-substrate junction;focal adhesion;integral to membrane;intrinsic to membrane;membrane part					0.401728	0.594164	0.946773
Q96I36	Q96I36	COX14_HUMAN	Cytochrome c oxidase assembly protein COX14	COX14	COX14 C12orf62	16.6473	19.7271	20.7458	20.5801	16.4371	19.7893	19.2036	19.0225	16.7381	16.2714	19.1397	19.532	19.2469	19.3848	18.6147	19.5274	20.2761	19.62	21.0711	20.5488	20.6899	19.7719	20.1355	19.7226	20.3661	19.7358		cellular component assembly;cellular component assembly at cellular level;cellular component biogenesis;cellular component organization;cellular component organization at cellular level;cellular component organization or biogenesis;cellular component organization or biogenesis at cellular level;cellular macromolecular complex assembly;cellular macromolecular complex subunit organization;cellular …		cell part;cytoplasmic part;integral to membrane;intracellular membrane-bounded organelle;intracellular organelle;intracellular organelle part;intracellular part;intrinsic to membrane;membrane;membrane part;membrane-bounded organelle;mitochondrial membrane;mitochondrial part;mitochondrion;organelle;organelle membrane;organelle part	Thermogenesis	REACT_22393;REACT_355377			0.382933	0.578168	-0.786772
Q96JQ0	Q96JQ0	PCD16_HUMAN	Protocadherin-16 (Cadherin-19) (Cadherin-25) (Fibroblast cadherin-1) (Protein dachsous homolog 1)	DCHS1	DCHS1 CDH19 CDH25 FIB1 KIAA1773 PCDH16	15.998	17.474	17.0585	17.7402	17.9706	16.7823	16.7499	19.6572	18.4828	16.0568	16.3112	18.3491	18.781	16.6512	16.8312	17.8557	16.8363	18.3871	16.65	17.5937	17.2187	17.6981	18.6912	17.4958	16.4055	18.0543		anatomical structure development;anatomical structure morphogenesis;biological adhesion;biological regulation;branching involved in ureteric bud morphogenesis;branching morphogenesis of a tube;calcium-dependent cell-cell adhesion;cell adhesion;cell differentiation;cell-cell adhesion;cellular developmental process;cellular process;cellular response to stimulus;cochlea development;developmental pro…	binding;calcium ion binding;cation binding;ion binding;metal ion binding	apical part of cell;cell part;integral to membrane;intrinsic to membrane;membrane;membrane part;plasma membrane	Hippo signaling pathway - multiple species				0.70908	0.838443	0.349043
Q96LW9	Q96LW9	ZSC31_HUMAN	Zinc finger and SCAN domain-containing protein 31 (Zinc finger protein 323)	ZSCAN31	ZSCAN31 ZNF310P ZNF323	17.3402	19.0134	16.7941	17.1012	17.2198	16.9697	16.5264	17.3322	16.898	18.0451	17.0765	17.4131	17.5646	16.7771	17.2487	16.8836	17.4602	16.7916	17.9737	15.727	17.413	16.0689	16.8973	17.0804	17.6461	16.8807		biosynthetic process;cellular biosynthetic process;cellular macromolecule biosynthetic process;cellular macromolecule metabolic process;cellular metabolic process;cellular nitrogen compound metabolic process;cellular process;macromolecule biosynthetic process;macromolecule metabolic process;metabolic process;nitrogen compound metabolic process;nucleic acid metabolic process;nucleobase-containing …	binding;cation binding;DNA binding;ion binding;metal ion binding;nucleic acid binding;nucleic acid binding transcription factor activity;sequence-specific DNA binding transcription factor activity	cell part;intracellular membrane-bounded organelle;intracellular organelle;intracellular part;membrane-bounded organelle;nucleus;organelle					0.943974	0.973189	0.0329747
Q96MV1	Q96MV1	TLCD4_HUMAN	TLC domain-containing protein 4 (Transmembrane protein 56)	TMEM56	TLCD4 TMEM56	17.1942	16.4889	16.1684	17.6397	19.1791	17.654	15.8825	18.3125	19.289	20.4897	15.2974	18.0438	16.6328	17.5521	17.5105	16.6497	18.6509	15.6066	17.7089	17.6646	17.8467	17.2184	17.6633	17.6051	18.3509	18.8003				cell part;integral to membrane;intrinsic to membrane;membrane part					0.0748125	0.221937	1.58307
Q96N16	Q96N16	JKIP1_HUMAN	Janus kinase and microtubule-interacting protein 1 (GABA-B receptor-binding protein) (Multiple alpha-helices and RNA-linker protein 1) (Marlin-1)	JAKMIP1	JAKMIP1 GABABRBP JAMIP1 MARLIN1	16.8769	16.235	15.2894	17.1281	16.7941	16.8283	18.5429	18.1314	16.8235	17.281	16.7406	16.7745	16.8418	17.4198	18.1689	18.2253	16.9699	18.6136	17.7195	17.4929	18.4934	16.9656	17.7825	19.1458	17.0534	16.851		cognition;establishment of localization;establishment of protein localization;multicellular organismal process;neurological system process;protein transport;system process;transport	binding;GABA receptor binding;nucleic acid binding;protein binding;receptor binding;RNA binding	cell part;cytoplasm;cytoskeletal part;extrinsic to membrane;intracellular organelle part;intracellular part;macromolecular complex;membrane part;microtubule;organelle part;protein complex;ribonucleoprotein complex					0.962387	0.983395	-0.0215435
Q96NB1	Q96NB1	CEP20_HUMAN	Centrosomal protein 20 (FGFR1OP N-terminal-like protein) (FOP-related protein of 20 kDa) (LisH domain-containing protein FOPNL)	FOPNL	CEP20 C16orf63 FOPNL FOR20 PHSECRG2	18.9692	16.0254	17.4699	17.7578	19.5675	19.6541	18.1817	17.5494	16.1001	17.5362	18.3321	18.4118	18.0874	17.5259	18.1547	17.2796	15.9949	18.4511	18.185	17.3517	17.6906	18.9309	18.4811	16.7898	19.1353	18.1291		anatomical structure formation involved in morphogenesis;biological regulation;cell projection assembly;cell projection organization;cellular component assembly;cellular component assembly at cellular level;cellular component assembly involved in morphogenesis;cellular component organization;cellular component organization at cellular level;cellular component organization or biogenesis;cellular c…		cell part;cell projection;centriolar satellite;centrosome;cilium;cytoplasmic part;cytoskeletal part;intracellular membrane-bounded organelle;intracellular non-membrane-bounded organelle;intracellular organelle;intracellular organelle part;intracellular part;membrane-bounded organelle;microtubule organizing center;microtubule organizing center part;motile cilium;non-membrane-bounded organelle;nucl…					0.877953	0.937732	-0.100373
Q96PD2	Q96PD2	DCBD2_HUMAN	Discoidin, CUB and LCCL domain-containing protein 2 (CUB, LCCL and coagulation factor V/VIII-homology domains protein 1) (Endothelial and smooth muscle cell-derived neuropilin-like protein)	DCBLD2	DCBLD2 CLCP1 ESDN	17.4402	16.0442	20.0719	19.4499	19.9438	19.3791	17.6916	21.8937	16.0187	20.3342	15.9306	17.899	15.7494	15.9979	16.0183	16.8674	17.5077	18.2782	17.3375	19.0609	17.0027	17.0406	17.5873	16.8433	17.0614	19.9866		biological regulation;cellular process;cellular response to stimulus;intracellular receptor mediated signaling pathway;negative regulation of biological process;negative regulation of cell growth;negative regulation of cellular process;negative regulation of growth;regulation of biological process;regulation of cell growth;regulation of cellular component organization;regulation of cellular proce…		cell part;cell surface;integral to membrane;integral to plasma membrane;intrinsic to membrane;intrinsic to plasma membrane;membrane part;plasma membrane part					0.0750389	0.222336	2.8153
Q99594	Q99594	TEAD3_HUMAN	Transcriptional enhancer factor TEF-5 (DTEF-1) (TEA domain family member 3) (TEAD-3)	TEAD3	TEAD3 TEAD5 TEF5	18.0923	18.4202	19.4372	18.4779	19.979	18.7137	16.4175	19.3681	18.8405	20.1114	18.7882	19.2794	17.6598	18.1182	17.5742	17.7999	18.7407	19.8245	17.9531	19.1174	20.3528	17.8225	16.5021	17.344	18.4138	20.0434		biological regulation;biosynthetic process;cellular biosynthetic process;cellular macromolecule metabolic process;cellular metabolic process;cellular nitrogen compound metabolic process;cellular process;cellular response to stimulus;female pregnancy;gene expression;hippo signaling cascade;intracellular signal transduction;macromolecule metabolic process;metabolic process;multi-organism process;ni…	binding;DNA binding;nucleic acid binding;nucleic acid binding transcription factor activity;protein binding;RNA polymerase II transcription factor binding;sequence-specific DNA binding transcription factor activity;transcription factor binding	cell part;intracellular organelle part;intracellular part;macromolecular complex;nuclear part;nucleoplasm;nucleoplasm part;organelle part;protein complex;transcription factor complex	Hippo signaling pathway;Hippo signaling pathway - multiple species	REACT_116145;REACT_118713			0.0726039	0.217768	1.26349
Q99666	Q99666	RGPD5_HUMAN	RANBP2-like and GRIP domain-containing protein 5/6 (Ran-binding protein 2-like 1/2) (RanBP2-like 1/2) (RanBP2L1) (RanBP2L2) (Sperm membrane protein BS-63)	RGPD5	RGPD5 RANBP2L1 RGP5 RGP7 RGPD7;RGPD6 RANBP2L2 RGP6	16.5455	16.6699	19.6247	17.0083	18.6774	15.4445	17.694	17.9692	16.5842	16.9573	17.1388	16.3887	17.9678	19.6103	16.2157	16.6598	15.6068	16.1044	16.8049	16.011	16.2199	17.8923	16.0924	17.6878	15.8457	16.736		cellular process;establishment of localization;establishment of localization in cell;establishment of protein localization;establishment of protein localization in Golgi;establishment of protein localization to organelle;Golgi vesicle transport;intracellular protein transport;intracellular transport;intra-Golgi vesicle-mediated transport;protein targeting;protein targeting to Golgi;protein transp…		cell part;cytoplasm;intracellular part					0.974215	0.990059	-0.031935
Q9BS40	Q9BS40	LXN_HUMAN	Latexin (Endogenous carboxypeptidase inhibitor) (ECI) (Protein MUM) (Tissue carboxypeptidase inhibitor) (TCI)	LXN	LXN	19.674	16.9433	18.3566	18.0152	16.8152	17.5712	19.179	20.0171	17.9715	19.143	17.8281	17.701	17.0725	18.3523	19.6617	17.9047	19.3179	17.2485	17.8417	16.6838	16.3484	17.7082	18.191	17.5336	17.8923	18.5414		defense response;detection of abiotic stimulus;detection of external stimulus;detection of stimulus;detection of stimulus involved in sensory perception;detection of temperature stimulus;detection of temperature stimulus involved in sensory perception;detection of temperature stimulus involved in sensory perception of pain;inflammatory response;response to abiotic stimulus;response to external st…	binding;carbohydrate binding;endopeptidase inhibitor activity;endopeptidase regulator activity;enzyme inhibitor activity;enzyme regulator activity;glycosaminoglycan binding;heparin binding;metalloendopeptidase inhibitor activity;metalloenzyme inhibitor activity;metalloenzyme regulator activity;pattern binding;peptidase inhibitor activity;peptidase regulator activity;polysaccharide binding	cell part;cytoplasm;extracellular membrane-bounded organelle;extracellular organelle;extracellular region part;extracellular vesicular exosome;intracellular part;membrane-bounded organelle;membrane-bounded vesicle;organelle;vesicle					0.089406	0.241188	1.12722
Q9BTF0	Q9BTF0	THUM2_HUMAN	THUMP domain-containing protein 2	THUMPD2	THUMPD2 C2orf8	17.5187	16.8199	19.1479	17.3802	17.6138	16.8053	18.1007	17.3747	18.7856	17.3872	18.4729	19.1808	16.3005	16.6559	16.8208	16.9099	16.83	17.7108	17.9438	16.0067	16.6622	15.5891	18.8034	23.3484	16.6387	17.3811			binding;catalytic activity;methyltransferase activity;nucleic acid binding;RNA binding;transferase activity;transferase activity, transferring one-carbon groups						0.59109	0.759703	0.265124
Q9BTT4	Q9BTT4	MED10_HUMAN	Mediator of RNA polymerase II transcription subunit 10 (Mediator complex subunit 10) (Transformation-related gene 17 protein) (TRG-17) (Transformation-related gene 20 protein) (TRG-20)	MED10	MED10 L6 TRG17 TRG20	18.5695	17.9906	17.8372	18.4047	18.2002	18.1908	18.5513	17.2273	18.6034	18.2433	18.6558	18.645	17.5935	17.9615	18.3602	18.1956	19.948	18.55	19.9257	16.4179	18.4	18.5232	16.6711	15.8425	15.8496	18.4842		biological regulation;biosynthetic process;cellular biosynthetic process;cellular macromolecule metabolic process;cellular metabolic process;cellular nitrogen compound metabolic process;cellular process;developmental process;gene expression;macromolecule metabolic process;metabolic process;negative regulation of biological process;negative regulation of cell differentiation;negative regulation of…	protein binding transcription factor activity;RNA polymerase II transcription cofactor activity;RNA polymerase II transcription factor binding transcription factor activity;transcription cofactor activity;transcription factor binding transcription factor activity	cell part;intracellular organelle part;intracellular part;macromolecular complex;mediator complex;nuclear part;nucleoplasm;nucleoplasm part;organelle part;protein complex		REACT_116145;REACT_12627;REACT_27161			0.702759	0.835079	0.134177
Q9BUK0	Q9BUK0	CHCH7_HUMAN	Coiled-coil-helix-coiled-coil-helix domain-containing protein 7	CHCHD7	CHCHD7	19.785	20.1104	20.7284	17.8165	17.5812	19.3973	19.2472	19.9398	18.5768	17.751	17.6298	19.342	21.1427	21.3775	18.6147	20.2672	19.9154	16.1437	20.4348	19.8413	19.0011	20.1966	17.7952	18.7799	15.4095	19.0623				cell part;cytoplasmic part;intracellular organelle part;intracellular part;membrane-enclosed lumen;mitochondrial intermembrane space;mitochondrial part;organelle envelope lumen;organelle part					0.116041	0.284137	-1.30874
Q9BX63	Q9BX63	FANCJ_HUMAN	Fanconi anemia group J protein (Protein FACJ) (EC 3.6.4.13) (ATP-dependent RNA helicase BRIP1) (BRCA1-associated C-terminal helicase 1) (BRCA1-interacting protein C-terminal helicase 1) (BRCA1-interacting protein 1)	BRIP1	BRIP1 BACH1 FANCJ	19.6723	16.6779	16.4532	16.3809	17.4077	17.7759	17.1434	18.2159	17.5707	18.7117	17.2894	17.5139	17.9708	17.3714	17.0138	17.6141	17.4655	16.7756	16.7748	17.861	16.3193	18.2032	18.0549	17.0561	17.977	17.6833		biological regulation;cell cycle checkpoint;cellular macromolecule metabolic process;cellular metabolic process;cellular nitrogen compound metabolic process;cellular process;cellular response to stimulus;cellular response to stress;DNA conformation change;DNA damage checkpoint;DNA duplex unwinding;DNA geometric change;DNA integrity checkpoint;DNA metabolic process;DNA repair;double-strand break r…	4 iron, 4 sulfur cluster binding;adenyl nucleotide binding;adenyl ribonucleotide binding;ATP binding;ATPase activity;ATPase activity, coupled;ATP-dependent DNA helicase activity;ATP-dependent helicase activity;binding;catalytic activity;cation binding;DNA binding;DNA helicase activity;DNA-dependent ATPase activity;helicase activity;hydrolase activity;hydrolase activity, acting on acid anhydrides;…	cell part;cytoplasm;intracellular membrane-bounded organelle;intracellular organelle;intracellular organelle part;intracellular part;membrane;membrane-bounded organelle;nuclear membrane;nuclear part;nucleus;organelle;organelle membrane;organelle part	Fanconi anemia pathway;Homologous recombination	REACT_160176;REACT_1763			0.0781231	0.224496	0.52047
Q9BYK8	Q9BYK8	HELZ2_HUMAN	Helicase with zinc finger domain 2 (ATP-dependent helicase PRIC285) (Helicase with zinc finger 2, transcriptional coactivator) (PPAR-alpha-interacting complex protein 285) (PPAR-gamma DNA-binding domain-interacting protein 1) (PDIP1) (PPAR-gamma DBD-interacting protein 1) (Peroxisomal proliferator-activated receptor A-interacting complex 285 kDa protein) (EC 3.6.4.-)	HELZ2	HELZ2 KIAA1769 PRIC285	17.9922	18.6738	20.0228	17.3976	17.9072	17.4385	16.6221	19.3822	18.3685	18.4399	17.698	18.2511	17.6458	18.4533	16.9982	17.6376	17.8722	18.475	18.1262	17.3897	17.6944	18.5434	15.4703	19.956	18.4516	17.7468		biological regulation;biosynthetic process;cellular biosynthetic process;cellular lipid metabolic process;cellular macromolecule biosynthetic process;cellular macromolecule metabolic process;cellular metabolic process;cellular nitrogen compound metabolic process;cellular process;lipid metabolic process;macromolecule biosynthetic process;macromolecule metabolic process;metabolic process;nitrogen c…	adenyl nucleotide binding;adenyl ribonucleotide binding;ATP binding;binding;catalytic activity;cation binding;DNA binding;helicase activity;hydrolase activity;hydrolase activity, acting on acid anhydrides;hydrolase activity, acting on acid anhydrides, in phosphorus-containing anhydrides;ion binding;ligand-dependent nuclear receptor transcription coactivator activity;metal ion binding;nucleic acid…	cell part;intracellular organelle part;intracellular part;membrane;nuclear part;nucleoplasm;organelle part		REACT_111118;REACT_116145;REACT_118659;REACT_118713;REACT_147904;REACT_19241;REACT_24941;REACT_264212;REACT_27161			0.118785	0.288923	0.734262
Q9BZ72	Q9BZ72	PITM2_HUMAN	Membrane-associated phosphatidylinositol transfer protein 2 (Phosphatidylinositol transfer protein, membrane-associated 2) (PITPnm 2) (Pyk2 N-terminal domain-interacting receptor 3) (NIR-3)	PITPNM2	PITPNM2 KIAA1457 NIR3	17.7445	18.0197	19.0103	17.4692	21.4296	17.702	18.2552	19.406	19.5193	17.8865	16.8202	20.0869	17.2998	18.1305	18.5403	16.1857	21.4991	16.1028	21.144	18.7198	19.1011	18.1964	18.1463	21.8799	17.6862	18.0144		establishment of localization;metabolic process;transport	binding;calcium ion binding;cation binding;ion binding;lipid binding;metal ion binding	cell part;endomembrane system;integral to membrane;intracellular membrane-bounded organelle;intracellular organelle;intracellular part;intrinsic to membrane;membrane part;membrane-bounded organelle;organelle					0.102841	0.264336	1.04633
Q9BZF9	Q9BZF9	UACA_HUMAN	Uveal autoantigen with coiled-coil domains and ankyrin repeats	UACA	UACA KIAA1561	19.6009	18.2141	20.6266	16.6669	19.7601	17.5657	16.5439	18.539	18.2757	18.3699	17.7174	18.5387	16.5183	17.6239	19.0236	15.444	17.8293	18.4291	17.0133	17.4617	18.2622	17.1462	16.8048	16.4737	16.0057	19.3149		biological regulation;cellular process;cellular response to stimulus;cellular response to stress;DNA damage response, signal transduction resulting in induction of apoptosis;induction of apoptosis;induction of apoptosis by intracellular signals;induction of apoptosis by oxidative stress;induction of programmed cell death;intracellular signal transduction;negative regulation of biological process;…		apoptosome;cell part;cytoplasm;cytoplasmic part;cytoskeleton;cytosolic part;envelope;extracellular membrane-bounded organelle;extracellular organelle;extracellular region;extracellular region part;extracellular vesicular exosome;intracellular membrane-bounded organelle;intracellular non-membrane-bounded organelle;intracellular organelle;intracellular organelle part;intracellular part;macromolecul…					0.0631521	0.202041	1.55455
Q9BZM1	Q9BZM1	PG12A_HUMAN	Group XIIA secretory phospholipase A2 (GXII sPLA2) (sPLA2-XII) (EC 3.1.1.4) (Phosphatidylcholine 2-acylhydrolase 12A)	PLA2G12A	PLA2G12A PLA2G12 FKSG38 UNQ2519/PRO6012	18.4163	19.8633	19.9553	18.302	19.8617	18.3904	16.7341	23.1546	19.1492	18.3416	19.3791	18.8	18.6153	19.042	19.8335	20.15	21.9332	17.9621	15.8514	19.3256	18.7647	22.6273	17.4523	18.4411	17.4072	21.2825		biosynthetic process;carboxylic acid biosynthetic process;carboxylic acid metabolic process;catabolic process;cellular biosynthetic process;cellular ketone metabolic process;cellular lipid metabolic process;cellular metabolic process;cellular process;glycerolipid biosynthetic process;glycerolipid metabolic process;glycerophospholipid biosynthetic process;glycerophospholipid metabolic process;lipi…	binding;calcium ion binding;calcium-dependent phospholipase A2 activity;carboxylic ester hydrolase activity;catalytic activity;cation binding;hydrolase activity;hydrolase activity, acting on ester bonds;ion binding;lipase activity;metal ion binding;phospholipase A2 activity;phospholipase activity	cell part;cytoplasmic part;endoplasmic reticulum;extracellular region;Golgi apparatus;intracellular membrane-bounded organelle;intracellular organelle;intracellular part;membrane-bounded organelle;organelle	alpha-Linolenic acid metabolism;Arachidonic acid metabolism;Ether lipid metabolism;Fat digestion and absorption;Glycerophospholipid metabolism;Linoleic acid metabolism;Metabolic pathways;Pancreatic secretion;Ras signaling pathway;Vascular smooth muscle contraction	REACT_120722;REACT_120829;REACT_120906;REACT_121324;REACT_121369;REACT_121384			0.0914476	0.245842	2.30206
Q9H568	Q9H568	ACTL8_HUMAN	Actin-like protein 8 (Cancer/testis antigen 57) (CT57)	ACTL8	ACTL8	16.9467	16.6334	16.071	17.0385	15.9178	16.5914	16.2572	16.7639	16.5828	15.7856	16.413	16.3933	16.7274	16.4109	16.1636	17.1944	16.8558	16.034	16.387	16.5697	15.4038	15.0453	17.3493	20.0312	16.9451	16.8679		cell differentiation;cellular developmental process;cellular process;developmental process;epithelial cell differentiation		cell part;cytoplasm;cytoskeleton;intracellular non-membrane-bounded organelle;intracellular organelle;intracellular part;non-membrane-bounded organelle;organelle					0.232537	0.432939	-0.615333
Q9H6V9	Q9H6V9	LDAH_HUMAN	Lipid droplet-associated hydrolase (EC 3.1.1.-) (Lipid droplet-associated serine hydrolase) (hLDAH)	LDAH	LDAH C2orf43	19.6889	20.3502	21.5207	20.7134	20.7849	16.3797	20.2752	19.2323	16.655	17.8359	21.0972	16.7294	21.3488	19.9978	20.5276	20.9697	21.0972	20.7449	21.0572	21.3917	16.3275	20.5247	21.3653	19.5751	21.1821	20.0156									0.838419	0.916337	-0.27187
Q9HAR2	Q9HAR2	AGRL3_HUMAN	Adhesion G protein-coupled receptor L3 (Calcium-independent alpha-latrotoxin receptor 3) (CIRL-3) (Latrophilin-3) (Lectomedin-3)	ADGRL3	ADGRL3 KIAA0768 LEC3 LPHN3	16.8953	17.2927	16.2053	17.761	16.6379	16.6768	16.4876	16.8823	16.8066	16.0718	17.4744	17.521	16.3506	16.9908	16.9451	17.1702	16.7512	16.757	17.4362	16.5022	17.0466	16.9778	15.9915	17.2553	16.7481	16.7861		biological regulation;cell surface receptor linked signaling pathway;cellular process;cellular response to stimulus;G-protein coupled receptor protein signaling pathway;regulation of biological process;regulation of cellular process;response to stimulus;signal transduction	binding;carbohydrate binding;G-protein coupled receptor activity;molecular transducer activity;receptor activity;signal transducer activity;signaling receptor activity;transmembrane signaling receptor activity	cell part;integral to membrane;intrinsic to membrane;membrane;membrane part;plasma membrane					0.682743	0.82112	-0.117632
Q9HC98	Q9HC98	NEK6_HUMAN	Serine/threonine-protein kinase Nek6 (EC 2.7.11.1) (Never in mitosis A-related kinase 6) (NimA-related protein kinase 6) (Protein kinase SID6-1512)	NEK6	NEK6	16.3093	17.7104	16.8808	20.0324	15.6477	19.0626	16.383	19.302	17.2005	16.8211	20.1858	17.3212	18.3289	17.1503	16.4945	18.7339	16.2736	16.7742	16.6779	17.6903	19.9936	17.0402	15.7254	18.5206	18.0185	17.5774		apoptosis;biological regulation;cell cycle;cell cycle checkpoint;cell cycle phase;cell cycle process;cell death;cellular component assembly;cellular component assembly at cellular level;cellular component disassembly;cellular component disassembly at cellular level;cellular component organization;cellular component organization at cellular level;cellular component organization or biogenesis;cellu…	adenyl nucleotide binding;adenyl ribonucleotide binding;ATP binding;binding;catalytic activity;cation binding;cytoskeletal protein binding;enzyme binding;ion binding;kinase activity;kinase binding;kinesin binding;magnesium ion binding;metal ion binding;molecular transducer activity;nucleotide binding;phosphotransferase activity, alcohol group as acceptor;protein binding;protein kinase activity;pr…	cell part;cytoplasm;cytoplasmic part;cytoskeletal part;cytosol;intracellular membrane-bounded organelle;intracellular organelle;intracellular organelle part;intracellular part;macromolecular complex;membrane-bounded organelle;microtubule;microtubule organizing center;nuclear body;nuclear part;nuclear speck;nucleoplasm part;nucleus;organelle;organelle part;protein complex;spindle pole		REACT_160122;REACT_163931			0.400119	0.593037	-0.633792
Q9HCJ6	Q9HCJ6	VAT1L_HUMAN	Synaptic vesicle membrane protein VAT-1 homolog-like (EC 1.-.-.-)	VAT1L	VAT1L KIAA1576	16.2116	17.6491	16.7952	15.9424	17.4292	18.4676	17.5785	18.9789	17.1127	17.4116	15.3803	24.517	23.0846	17.5204	18.2289	16.8885	16.9201	20.0821	17.3959	18.7047	18.0145	18.6292	16.7379	17.2134	16.8937	19.0597			binding;catalytic activity;cation binding;ion binding;metal ion binding;oxidoreductase activity;transition metal ion binding;zinc ion binding						0.757201	0.870444	-0.470439
Q9NPF2	Q9NPF2	CHSTB_HUMAN	Carbohydrate sulfotransferase 11 (EC 2.8.2.5) (Chondroitin 4-O-sulfotransferase 1) (Chondroitin 4-sulfotransferase 1) (C4S-1) (C4ST-1) (C4ST1)	CHST11	CHST11	18.7287	17.8045	16.3876	17.6274	17.0886	16.8964	17.8238	17.1224	16.6632	16.3545	16.2224	17.6087	15.6545	16.6324	18.6578	16.6628	16.509	16.7925	20.1981	17.6316	16.4845	16.1943	17.1254	17.1396	17.2384	16.716		amine metabolic process;aminoglycan biosynthetic process;aminoglycan metabolic process;anatomical structure development;anatomical structure morphogenesis;biological regulation;biosynthetic process;carbohydrate biosynthetic process;carbohydrate metabolic process;cell development;cellular biosynthetic process;cellular developmental process;cellular metabolic process;cellular process;chondrocyte de…	catalytic activity;chondroitin 4-sulfotransferase activity;chondroitin sulfotransferase activity;N-acetylgalactosamine 4-O-sulfotransferase activity;N-acetylgalactosamine 4-sulfate 6-O-sulfotransferase activity;sulfotransferase activity;transferase activity;transferase activity, transferring sulfur-containing groups	cell part;cytoplasmic part;Golgi apparatus;Golgi apparatus part;Golgi membrane;integral to membrane;intracellular membrane-bounded organelle;intracellular organelle;intracellular organelle part;intracellular part;intrinsic to membrane;membrane;membrane part;membrane-bounded organelle;organelle;organelle membrane;organelle part	Glycosaminoglycan biosynthesis - chondroitin sulfate / dermatan sulfate	REACT_120989			0.707904	0.837933	0.135253
Q9NQ84	Q9NQ84	GPC5C_HUMAN	G-protein coupled receptor family C group 5 member C (Retinoic acid-induced gene 3 protein) (RAIG-3)	GPRC5C	GPRC5C RAIG3 PSEC0087	17.5476	20.2001	17.8304	18.6335	17.8446	16.4837	18.392	16.4405	19.3534	16.6104	15.1516	17.6168	17.6281	20.7623	20.3864	16.677	17.4709	17.6261	17.9825	18.2828	17.7971	15.7477	16.4963	17.5824	18.3739	18.2854		biological regulation;cell surface receptor linked signaling pathway;cellular process;cellular response to stimulus;G-protein coupled receptor protein signaling pathway;regulation of biological process;regulation of cellular process;response to stimulus;signal transduction	G-protein coupled receptor activity;molecular transducer activity;receptor activity;signal transducer activity;signaling receptor activity;transmembrane signaling receptor activity	cell part;cytoplasmic part;cytoplasmic vesicle membrane;cytoplasmic vesicle part;extracellular membrane-bounded organelle;extracellular organelle;extracellular region part;extracellular vesicular exosome;integral to membrane;integral to plasma membrane;intracellular membrane-bounded organelle;intracellular organelle;intracellular organelle part;intracellular part;intrinsic to membrane;intrinsic t…					0.360015	0.556894	-1.11675
Q9NQ92	Q9NQ92	COPRS_HUMAN	Coordinator of PRMT5 and differentiation stimulator (Cooperator of PRMT5) (Protein TTP1)	COPRS	COPRS C17orf79 COPR5	16.7374	16.9085	16.7899	16.8648	15.5038	16.3112	17.1816	16.4103	16.7912	16.4004	16.814	16.7218	16.9013	16.7532	17.1374	17.75	17.4284	15.9383	19.0333	16.5337	16.4223	16.3488	18.1273	15.0062	15.8501	16.737	Acetyl [N-Term]	anatomical structure development;biological regulation;biosynthetic process;cellular biosynthetic process;cellular component organization;cellular component organization at cellular level;cellular component organization or biogenesis;cellular component organization or biogenesis at cellular level;cellular macromolecule biosynthetic process;cellular macromolecule metabolic process;cellular metabol…	binding;histone binding;protein binding	cell part;cytoplasm;intracellular membrane-bounded organelle;intracellular organelle;intracellular organelle part;intracellular part;membrane;membrane-bounded organelle;nuclear part;nucleoplasm;nucleus;organelle;organelle part;plasma membrane		REACT_264545			0.197429	0.393284	-0.454812
Q9NQL2	Q9NQL2	RRAGD_HUMAN	Ras-related GTP-binding protein D (Rag D) (RagD) (EC 3.6.5.-)	RRAGD	RRAGD	19.3874	17.4652	15.535	17.1762	17.0553	15.9893	16.9522	18.4631	18.0389	16.7336	17.3501	17.7908	17.7749	17.8173	17.4884	18.8523	17.9858	17.2134	17.7414	16.6578	16.7199	16.1256	18.4438	18.6999	18.508	17.8999		biological regulation;cell communication;cellular localization;cellular macromolecule localization;cellular process;cellular protein localization;cellular response to acid;cellular response to amine stimulus;cellular response to amino acid stimulus;cellular response to chemical stimulus;cellular response to endogenous stimulus;cellular response to external stimulus;cellular response to extracellu…	binding;catalytic activity;GTP binding;GTPase activity;guanyl nucleotide binding;guanyl ribonucleotide binding;hydrolase activity;hydrolase activity, acting on acid anhydrides;hydrolase activity, acting on acid anhydrides, in phosphorus-containing anhydrides;nucleoside-triphosphatase activity;nucleotide binding;protein binding;protein dimerization activity;protein heterodimerization activity;puri…	cell part;cytoplasm;cytoplasmic part;EGO complex;intracellular membrane-bounded organelle;intracellular organelle;intracellular organelle part;intracellular part;lysosome;lytic vacuole;macromolecular complex;membrane part;membrane-bounded organelle;nucleus;organelle;organelle part;protein complex;vacuolar part;vacuole	Autophagy - animal;mTOR signaling pathway;Shigellosis				0.717515	0.843833	-0.30291
Q9NR61	Q9NR61	DLL4_HUMAN	Delta-like protein 4 (Drosophila Delta homolog 4) (Delta4)	DLL4	DLL4 UNQ1895/PRO4341	16.7909	19.2389	16.622	16.344	15.7826	15.6678	16.5298	16.6502	16.4722	17.7405	16.1548	15.3366	16.4794	20.9433	16.1236	17.0917	19.6894	16.1471	15.5704	16.8718	15.6902	14.7764	15.7395	14.6037	14.9852	15.7167		anatomical structure formation involved in morphogenesis;anatomical structure morphogenesis;angiogenesis;aorta morphogenesis;artery morphogenesis;biological regulation;blood circulation;blood vessel lumenization;blood vessel morphogenesis;blood vessel remodeling;branching morphogenesis of a tube;cardiac atrium morphogenesis;cardiac chamber morphogenesis;cardiac muscle tissue morphogenesis;cardiac…	binding;calcium ion binding;cation binding;ion binding;metal ion binding;Notch binding;protein binding;receptor binding	cell part;integral to membrane;intrinsic to membrane;membrane;membrane part;plasma membrane	Breast cancer;Endocrine resistance;Notch signaling pathway;Pathways in cancer;Th1 and Th2 cell differentiation	REACT_118614;REACT_118636;REACT_118862;REACT_160089;REACT_160106;REACT_160205;REACT_160243;REACT_160254			0.357955	0.55573	-1.3246
Q9NRW4	Q9NRW4	DUS22_HUMAN	Dual specificity protein phosphatase 22 (EC 3.1.3.16) (EC 3.1.3.48) (JNK-stimulatory phosphatase-1) (JSP-1) (Low molecular weight dual specificity phosphatase 2) (LMW-DSP2) (Mitogen-activated protein kinase phosphatase x) (MAP kinase phosphatase x) (MKP-x)	DUSP22	DUSP22 JSP1 LMWDSP2 MKPX	19.0425	18.1494	17.6302	17.9334	18.5414	17.9735	19.9354	18.2829	17.8811	17.1201	18.5343	17.894	17.97	17.2805	18.0278	19.663	18.0277	18.5902	18.0331	18.4763	17.7715	16.8634	16.4771	16.7629	15.6858	17.4695		apoptosis;biological regulation;cell death;cell proliferation;cell surface receptor linked signaling pathway;cellular macromolecule metabolic process;cellular metabolic process;cellular process;cellular protein metabolic process;cellular response to stimulus;death;dephosphorylation;developmental process;enzyme linked receptor protein signaling pathway;inactivation of MAPK activity;macromolecule m…	catalytic activity;hydrolase activity;hydrolase activity, acting on ester bonds;phosphatase activity;phosphoprotein phosphatase activity;phosphoric ester hydrolase activity;protein tyrosine phosphatase activity;protein tyrosine/serine/threonine phosphatase activity	cell part;cytoplasm;intracellular membrane-bounded organelle;intracellular organelle;intracellular part;membrane-bounded organelle;nucleus;organelle	MAPK signaling pathway				0.23303	0.43307	-0.787775
Q9NWT8	Q9NWT8	AKIP_HUMAN	Aurora kinase A-interacting protein (AURKA-interacting protein) (28S ribosomal protein S38, mitochondrial) (MRP-S38) (Mitochondrial small ribosomal subunit protein mS38)	AURKAIP1	AURKAIP1 AIP AKIP MRPS38	18.8813	20.4361	17.2706	16.3682	19.3536	18.8031	17.8145	17.9361	17.8717	19.0758	21.1108	20.2157	16.8	20.6103	19.9058	19.2745	19.5289	20.9435	19.5185	19.3387	19.6106	19.6035	18.9339	20.0912	19.5766	18.2168		biological regulation;biosynthetic process;cellular biosynthetic process;cellular component disassembly;cellular component disassembly at cellular level;cellular component organization;cellular component organization at cellular level;cellular component organization or biogenesis;cellular component organization or biogenesis at cellular level;cellular macromolecular complex disassembly;cellular m…		cell part;cytoplasmic part;intracellular membrane-bounded organelle;intracellular organelle;intracellular organelle part;intracellular part;membrane;membrane-bounded organelle;mitochondrial inner membrane;mitochondrial membrane;mitochondrial part;mitochondrion;nuclear part;nucleoplasm;nucleus;organelle;organelle inner membrane;organelle membrane;organelle part		REACT_267634;REACT_268133;REACT_268261			0.858071	0.927291	-0.163942
P48960	P48960	AGRE5_HUMAN	Adhesion G protein-coupled receptor E5 (Leukocyte antigen CD97) (CD antigen CD97) [Cleaved into: Adhesion G protein-coupled receptor E5 subunit alpha;Adhesion G protein-coupled receptor E5 subunit beta]	CD97	ADGRE5 CD97	18.1179	18.4631	15.9048	18.0989	21.7843	18.2436	17.8747	20.5264	16.3372	23.5301	18.2845	16.5848	16.5272	18.5085	16.8462	16.8827	17.0326	20.4808	18.4312	15.9591	16.1373	20.2063	17.0869	17.7353	16.2644	21.2996		biological adhesion;biological regulation;cell adhesion;cell communication;cell surface receptor linked signaling pathway;cell-cell signaling;cellular component movement;cellular process;cellular response to stimulus;defense response;G-protein coupled receptor protein signaling pathway;immune response;immune system process;inflammatory response;regulation of biological process;regulation of cellu…	binding;calcium ion binding;cation binding;G-protein coupled receptor activity;ion binding;metal ion binding;molecular transducer activity;receptor activity;signal transducer activity;signaling receptor activity;transmembrane signaling receptor activity	adherens junction;anchoring junction;cell junction;cell part;cell-substrate adherens junction;cell-substrate junction;extracellular membrane-bounded organelle;extracellular organelle;extracellular region part;extracellular space;extracellular vesicular exosome;focal adhesion;integral to membrane;integral to plasma membrane;intrinsic to membrane;intrinsic to plasma membrane;membrane;membrane part;…		REACT_18372		+	0.00510014	0.0616082	3.8501
Q9NX95	Q9NX95	SYBU_HUMAN	Syntabulin (Golgi-localized syntaphilin-related protein) (Syntaxin-1-binding protein)	SYBU	SYBU GOLSYN KIAA1472	17.0109	17.602	15.9417	16.0792	16.6382	15.7751	17.3523	16.5086	15.8599	15.6432	14.7952	16.9183	16.4371	16.9135	17.0651	17.5908	17.4374	16.1873	19.2116	17.6309	15.227	18.115	17.425	17.8901	15.4122	15.6298		biological regulation;regulation of biological process;regulation of cell communication;regulation of cellular localization;regulation of cellular process;regulation of homeostatic process;regulation of hormone secretion;regulation of insulin secretion;regulation of insulin secretion involved in cellular response to glucose stimulus;regulation of localization;regulation of peptide hormone secreti…		cell part;cytoplasmic membrane-bounded vesicle;cytoplasmic part;cytoplasmic vesicle;cytoskeleton;Golgi apparatus part;Golgi membrane;integral to membrane;intracellular membrane-bounded organelle;intracellular non-membrane-bounded organelle;intracellular organelle;intracellular organelle part;intracellular part;intrinsic to membrane;membrane;membrane part;membrane-bounded organelle;membrane-bounde…					0.77912	0.88517	-0.204998
Q9NXL9	Q9NXL9	MCM9_HUMAN	DNA helicase MCM9 (hMCM9) (EC 3.6.4.12) (Mini-chromosome maintenance deficient domain-containing protein 1) (Minichromosome maintenance 9)	MCM9	MCM9 C6orf61 MCMDC1	19.7098	18.1264	18.0343	19.5865	19.3727	20.2068	17.419	19.3194	18.861	19.1716	18.3164	20.2047	19.3401	17.859	16.5661	16.1517	18.7163	20.1924	18.9742	19.1938	16.26	19.0679	19.5715	19.8675	19.9204	19.6256		biosynthetic process;cellular biosynthetic process;cellular macromolecule biosynthetic process;cellular macromolecule metabolic process;cellular metabolic process;cellular nitrogen compound metabolic process;cellular process;cellular response to stimulus;cellular response to stress;DNA metabolic process;DNA recombination;DNA repair;DNA replication;double-strand break repair;double-strand break re…	adenyl nucleotide binding;adenyl ribonucleotide binding;ATP binding;binding;catalytic activity;DNA binding;helicase activity;hydrolase activity;hydrolase activity, acting on acid anhydrides;hydrolase activity, acting on acid anhydrides, in phosphorus-containing anhydrides;nucleic acid binding;nucleoside-triphosphatase activity;nucleotide binding;purine nucleotide binding;purine ribonucleoside tri…	cell part;intracellular membrane-bounded organelle;intracellular organelle;intracellular part;membrane-bounded organelle;nucleus;organelle					0.351493	0.550313	0.90673
Q9NYJ1	Q9NYJ1	COA4_HUMAN	Cytochrome c oxidase assembly factor 4 homolog, mitochondrial (Coiled-coil-helix-coiled-coil-helix domain-containing protein 8) (E2-induced gene 2 protein)	COA4	COA4 CHCHD8 E2IG2	16.2302	15.7308	17.4202	16.5046	18.7099	18.3082	15.7824	18.5389	16.002	16.951	17.3958	15.6504	17.1385	16.7082	16.9384	17.7182	17.9108	17.4697	21.1963	16.6105	18.083	18.5978	16.7617	18.538	16.4668	16.1007				cell part;cytoplasmic part;intracellular membrane-bounded organelle;intracellular organelle;intracellular part;membrane-bounded organelle;mitochondrion;organelle	Thermogenesis				0.914786	0.95796	0.0788383
P20908	P20908	CO5A1_HUMAN	Collagen alpha-1(V) chain	COL5A1	COL5A1	16.1731	16.8218	19.8664	16.9379	15.3571	19.2636	18.1269	22.4719	16.103	22.147	15.8005	17.5195	16.1018	14.9168	15.6326	16.069	16.2165	18.2519	17.0606	18.0964	17.5494	18.94	18.3868	18.2479	14.1893	18.1397		anatomical structure development;anatomical structure morphogenesis;axon guidance;biological adhesion;biological regulation;biosynthetic process;blood vessel development;cell adhesion;cell migration;cell motility;cellular component disassembly;cellular component disassembly at cellular level;cellular component movement;cellular component organization;cellular component organization at cellular le…	binding;carbohydrate binding;cation binding;extracellular matrix structural constituent;glycoprotein binding;glycosaminoglycan binding;growth factor binding;heparin binding;integrin binding;ion binding;metal ion binding;pattern binding;platelet-derived growth factor binding;polysaccharide binding;protein binding;protein complex binding;proteoglycan binding;receptor binding;structural molecule act…	basement membrane;cell part;collagen;collagen type V;cytoplasmic part;endoplasmic reticulum lumen;endoplasmic reticulum part;extracellular matrix;extracellular matrix part;extracellular membrane-bounded organelle;extracellular organelle;extracellular region;extracellular region part;extracellular vesicular exosome;fibrillar collagen;intracellular organelle lumen;intracellular organelle part;intra…	Protein digestion and absorption	REACT_118779;REACT_121139;REACT_13552;REACT_150180;REACT_150401;REACT_163874;REACT_163906;REACT_163942;REACT_16888;REACT_18312		+	0.0377182	0.157666	3.83686
Q9P0S2	Q9P0S2	COX16_HUMAN	Cytochrome c oxidase assembly protein COX16 homolog, mitochondrial (hCOX16)	COX16	COX16 C14orf112 HSPC203 PTD019	19.772	19.1457	19.3145	18.8361	19.3983	19.6449	18.9914	21.0703	19.2593	18.7085	19.2537	18.882	20.6981	20.1097	19.5083	20.0225	19.3259	19.507	19.5142	18.2269	16.17	18.9684	16.7768	16.3452	17.1812	19.4422				cell part;cytoplasmic part;integral to membrane;intracellular organelle part;intracellular part;intrinsic to membrane;membrane;membrane part;mitochondrial membrane;mitochondrial part;organelle membrane;organelle part	Thermogenesis	REACT_22393;REACT_355377			0.357048	0.555038	-0.571465
Q9P1U0	Q9P1U0	RPA12_HUMAN	DNA-directed RNA polymerase I subunit RPA12 (DNA-directed RNA polymerase I subunit H) (Zinc ribbon domain-containing protein 1)	ZNRD1	POLR1H RPA12 ZNRD1	17.1233	16.92	18.9863	17.5812	18.1309	18.3806	18.0006	16.8618	17.0917	16.0816	16.7041	18.2126	17.0656	19.4545	15.6837	18.6914	17.2139	17.3397	19.1194	17.1768	16.352	17.7323	17.4741	17.4839	17.0271	17.7025		biological regulation;biosynthetic process;cellular biosynthetic process;cellular macromolecule biosynthetic process;cellular macromolecule metabolic process;cellular metabolic process;cellular nitrogen compound metabolic process;cellular process;gene expression;macromolecule biosynthetic process;macromolecule metabolic process;metabolic process;negative regulation of biological process;negative …	binding;catalytic activity;cation binding;DNA-directed RNA polymerase activity;ion binding;metal ion binding;nucleic acid binding;nucleotidyltransferase activity;RNA polymerase activity;transferase activity;transferase activity, transferring phosphorus-containing groups;transition metal ion binding;zinc ion binding	cell part;DNA-directed RNA polymerase complex;DNA-directed RNA polymerase I complex;intracellular organelle part;intracellular part;macromolecular complex;nuclear DNA-directed RNA polymerase complex;nuclear part;nucleolar part;nucleoplasm;organelle part;protein complex;RNA polymerase complex	RNA polymerase	REACT_1074;REACT_1913;REACT_2204;REACT_263965;REACT_953			0.0858085	0.235861	-1.30348
Q9P244	Q9P244	LRFN1_HUMAN	Leucine-rich repeat and fibronectin type III domain-containing protein 1 (Synaptic adhesion-like molecule 2)	LRFN1	LRFN1 KIAA1484 SALM2	20.6131	17.7003	19.3777	20.7763	20.6197	17.3116	17.7196	19.7495	19.7902	17.1874	15.988	17.5192	18.0273	17.554	20.8915	21.3278	20.5697	19.9648	20.9832	20.2795	19.2007	20.4534	18.3253	19.5913	18.0471	20.5956				cell junction;cell part;cytoskeletal part;integral to membrane;intracellular organelle part;intracellular part;intrinsic to membrane;membrane;membrane part;organelle part;postsynaptic density;postsynaptic membrane;synapse part;synaptic membrane					0.471717	0.662685	0.94129
Q9P2E7	Q9P2E7	PCD10_HUMAN	Protocadherin-10	PCDH10	PCDH10 KIAA1400	16.0125	17.45	15.9658	15.9489	16.9418	17.3887	15.6584	16.6214	16.3178	20.7647	16.9484	16.4674	15.9796	16.5909	15.9692	15.7812	16.489	15.731	17.1049	16.1866	14.8636	17.2761	17.0426	15.3452	15.1086	15.9472		biological adhesion;cell adhesion;cell-cell adhesion;cellular process;homophilic cell adhesion	binding;calcium ion binding;cation binding;ion binding;metal ion binding	cell part;integral to membrane;intrinsic to membrane;membrane;membrane part;plasma membrane					0.323412	0.523984	1.21728
Q9P2K8	Q9P2K8	E2AK4_HUMAN	eIF-2-alpha kinase GCN2 (EC 2.7.11.1) (Eukaryotic translation initiation factor 2-alpha kinase 4) (GCN2-like protein)	EIF2AK4	EIF2AK4 GCN2 KIAA1338	17.1847	17.4204	18.1209	16.4055	20.6056	18.3057	17.3885	18.9108	17.339	19.2211	18.6243	17.6203	16.5151	15.8684	18.1377	16.4924	16.2148	17.3165	15.5094	17.9371	17.9891	16.7725	19.4103	17.1878	17.6367	18.2914		biological regulation;cell communication;cellular macromolecule metabolic process;cellular metabolic process;cellular process;cellular protein metabolic process;cellular response to chemical stimulus;cellular response to external stimulus;cellular response to extracellular stimulus;cellular response to nutrient levels;cellular response to organic substance;cellular response to starvation;cellular…	adenyl nucleotide binding;adenyl ribonucleotide binding;ATP binding;binding;catalytic activity;eukaryotic translation initiation factor 2alpha kinase activity;kinase activity;nucleotide binding;phosphotransferase activity, alcohol group as acceptor;protein kinase activity;protein serine/threonine kinase activity;purine nucleotide binding;purine ribonucleoside triphosphate binding;purine ribonucle…	cell part;cytoplasmic part;cytosolic part;cytosolic ribosome;intracellular non-membrane-bounded organelle;intracellular organelle;intracellular part;macromolecular complex;non-membrane-bounded organelle;organelle;ribonucleoprotein complex;ribosome	Autophagy - animal;Hepatitis C;Herpes simplex infection;Measles;Protein processing in endoplasmic reticulum				0.0940051	0.248601	1.50356
Q9UBZ4	Q9UBZ4	APEX2_HUMAN	DNA-(apurinic or apyrimidinic site) endonuclease 2 (EC 3.1.-.-) (AP endonuclease XTH2) (APEX nuclease 2) (APEX nuclease-like 2) (Apurinic-apyrimidinic endonuclease 2) (AP endonuclease 2)	APEX2	APEX2 APE2 APEXL2 XTH2	17.6977	17.5447	15.9514	16.0343	18.0404	17.0851	17.5035	17.4006	16.9291	16.8166	14.2448	16.0438	19.1488	16.335	17.3028	17.874	16.7818	15.6633	20.166	17.0654	16.8951	17.0313	18.38	17.6967	16.7099	16.5364		base-excision repair;cell cycle;cellular macromolecule metabolic process;cellular metabolic process;cellular nitrogen compound metabolic process;cellular process;cellular response to stimulus;cellular response to stress;DNA metabolic process;DNA recombination;DNA repair;macromolecule metabolic process;metabolic process;nitrogen compound metabolic process;nucleic acid metabolic process;nucleic aci…	3'-5' exonuclease activity;3'-5'-exodeoxyribonuclease activity;binding;carbon-oxygen lyase activity;catalytic activity;cation binding;deoxyribonuclease activity;DNA binding;DNA-(apurinic or apyrimidinic site) lyase activity;double-stranded DNA specific 3'-5' exodeoxyribonuclease activity;double-stranded DNA specific exodeoxyribonuclease activity;exodeoxyribonuclease activity;exodeoxyribonuclease …	cell part;cytoplasmic part;intracellular membrane-bounded organelle;intracellular non-membrane-bounded organelle;intracellular organelle;intracellular organelle part;intracellular part;membrane;membrane-bounded organelle;mitochondrial inner membrane;mitochondrial membrane;mitochondrial part;non-membrane-bounded organelle;nuclear part;nucleolus;nucleus;organelle;organelle inner membrane;organelle …	Base excision repair				0.33095	0.531093	-0.664497
Q9UHW9	Q9UHW9	S12A6_HUMAN	Solute carrier family 12 member 6 (Electroneutral potassium-chloride cotransporter 3) (K-Cl cotransporter 3)	SLC12A6	SLC12A6 KCC3	18.2669	17.2063	16.8788	17.1995	17.6399	17.3502	17.7109	17.1723	18.0363	17.1431	17.1831	20.0679	15.2881	16.6631	16.6221	15.7713	18.2253	16.1657	17.55	17.8945	17.8654	17.2582	16.7065	15.8825	18.6725	18.796		anatomical structure formation involved in morphogenesis;angiogenesis;cation transport;cellular hypotonic response;cellular hypotonic salinity response;cellular potassium ion transport;cellular process;cellular response to abiotic stimulus;cellular response to osmotic stress;cellular response to salt stress;cellular response to stimulus;cellular response to stress;developmental process;establishm…	active transmembrane transporter activity;anion transmembrane transporter activity;anion:cation symporter activity;binding;cation transmembrane transporter activity;cation:chloride symporter activity;chloride transmembrane transporter activity;enzyme binding;inorganic anion transmembrane transporter activity;inorganic cation transmembrane transporter activity;ion transmembrane transporter activit…	basolateral plasma membrane;cell part;integral to membrane;integral to plasma membrane;intrinsic to membrane;intrinsic to plasma membrane;membrane;membrane part;plasma membrane;plasma membrane part		REACT_19315			0.0731635	0.218653	1.32422
P98082	P98082	DAB2_HUMAN	Disabled homolog 2 (Adaptor molecule disabled-2) (Differentially expressed in ovarian carcinoma 2) (DOC-2) (Differentially-expressed protein 2)	DAB2	DAB2 DOC2	18.1966	17.8013	17.0811	17.9653	18.1417	18.4552	17.8226	22.344	17.4266	22.2831	19.7347	16.4188	16.6336	16.838	18.4435	17.8576	18.1724	17.3396	18.4608	16.1926	16.5484	18.3148	17.399	16.2611	17.038	22.0261		activation of JUN kinase activity;activation of MAPK activity;anatomical structure development;anatomical structure morphogenesis;apoptosis;biological regulation;cell death;cell differentiation;cell morphogenesis;cell morphogenesis involved in differentiation;cell proliferation;cell surface receptor linked signaling pathway;cellular component assembly;cellular component assembly at cellular level…	binding;binding, bridging;cargo receptor activity;clathrin adaptor activity;clathrin binding;lipid binding;phosphatidylinositol binding;phosphatidylinositol-4,5-bisphosphate binding;phospholipid binding;protein binding;protein binding, bridging;protein C-terminus binding;receptor activity;SMAD binding	adherens junction;anchoring junction;apical plasma membrane;cell junction;cell part;cell-substrate adherens junction;cell-substrate junction;clathrin coat;clathrin coat of coated pit;clathrin coated vesicle membrane;clathrin-coated vesicle;coated pit;coated vesicle;coated vesicle membrane;cytoplasmic membrane-bounded vesicle;cytoplasmic part;cytoplasmic vesicle;cytoplasmic vesicle membrane;cytopl…	Endocytosis	REACT_11035;REACT_11049		+	0.0120327	0.0938075	3.79591
Q9UQ84	Q9UQ84	EXO1_HUMAN	Exonuclease 1 (hExo1) (EC 3.1.-.-) (Exonuclease I) (hExoI)	EXO1	EXO1 EXOI HEX1	18.0742	16.1991	15.7905	17.6734	17.2121	17.3004	17.9629	16.1744	17.4582	16.096	17.7491	17.1427	16.5705	17.9548	17.0154	16.9829	17.523	16.5384	17.6948	16.3311	16.538	17.7433	18.6	17.4948	18.6138	16.0417		adaptive immune response;adaptive immune response based on somatic recombination of immune receptors built from immunoglobulin superfamily domains;B cell activation;B cell activation involved in immune response;B cell mediated immunity;cell activation;cell activation involved in immune response;cell cycle;cellular macromolecule metabolic process;cellular metabolic process;cellular nitrogen compou…	5'-3' exodeoxyribonuclease activity;5'-3' exonuclease activity;binding;catalytic activity;cation binding;deoxyribonuclease activity;DNA binding;double-stranded DNA specific 5'-3' exodeoxyribonuclease activity;double-stranded DNA specific exodeoxyribonuclease activity;endodeoxyribonuclease activity;endonuclease activity;endonuclease activity, active with either ribo- or deoxyribonucleic acids and …	cell part;intracellular membrane-bounded organelle;intracellular organelle;intracellular organelle part;intracellular part;membrane-bounded organelle;nuclear part;nucleoplasm;nucleus;organelle;organelle part	Mismatch repair	REACT_264347;REACT_264501			0.220994	0.420391	-0.688275
[truncated: 8,068 more rows]
