# Supplementary material for: Fibroblast growth factor signals drive the metastatic behavior in small cell lung cancer
Source: Br J Cancer. 2025 Dec 13;134(4):543–54. doi: 10.1038/s41416-025-03276-y (PMC12859120; doi:10.1038/s41416-025-03276-y)
Supplement: Supplementary file 5 — Supplementary Table 4 [file 41416_2025_3276_MOESM5_ESM.xlsx]

## Sheet: Pathway analysis
Column	Type	Name	Size	Score	P value	Benj. Hoch. FDR	Mean Log2FC	Median Log2FC
Log2FC (sprouting-non-sprouting)	KEGG name2	Oxidative phosphorylation	102	-0.580433	6.05314e-24	2.12465e-21	-0.803383	-0.882369
Log2FC (sprouting-non-sprouting)	KEGG name2	Parkinson disease	106	-0.463841	2.05799e-16	2.40785e-14	-0.625111	-0.847457
Log2FC (sprouting-non-sprouting)	KEGG name2	RNA polymerase	27	-0.420475	0.000158113	0.000924961	-0.604154	-0.612643
Log2FC (sprouting-non-sprouting)	KEGG name2	Thermogenesis	169	-0.370047	1.61701e-16	2.83786e-14	-0.523172	-0.717593
Log2FC (sprouting-non-sprouting)	KEGG name2	Huntington disease	141	-0.348438	1.19871e-12	5.25934e-11	-0.487368	-0.64888
Log2FC (sprouting-non-sprouting)	KEGG name2	Mismatch repair	21	-0.330232	0.00885234	0.0244659	-0.428212	-0.327745
Log2FC (sprouting-non-sprouting)	KEGG name2	Valine, leucine and isoleucine degradation	43	-0.323835	0.000244056	0.00129793	-0.542009	-0.58957
Log2FC (sprouting-non-sprouting)	KEGG name2	Alzheimer disease	126	-0.319718	6.87706e-10	2.19441e-08	-0.462914	-0.695269
Log2FC (sprouting-non-sprouting)	KEGG name2	Citrate cycle (TCA cycle)	29	-0.31848	0.00302412	0.0105096	-0.495661	-0.42867
Log2FC (sprouting-non-sprouting)	KEGG name2	Non-alcoholic fatty liver disease (NAFLD)	104	-0.298143	1.66546e-07	2.65716e-06	-0.410021	-0.675328
Log2FC (sprouting-non-sprouting)	KEGG name2	DNA replication	33	-0.28397	0.00480622	0.015198	-0.397326	-0.331748
Log2FC (sprouting-non-sprouting)	KEGG name2	Ribosome biogenesis in eukaryotes	68	-0.281721	6.14354e-05	0.000440078	-0.373944	-0.462383
Log2FC (sprouting-non-sprouting)	KEGG name2	Propanoate metabolism	30	-0.249489	0.0181527	0.0436412	-0.464042	-0.223272
Log2FC (sprouting-non-sprouting)	KEGG name2	Arginine and proline metabolism	32	-0.245435	0.0163932	0.0399584	-0.641048	-0.463393
Log2FC (sprouting-non-sprouting)	KEGG name2	Aminoacyl-tRNA biosynthesis	43	-0.239795	0.00659949	0.0194657	-0.358495	-0.34566
Log2FC (sprouting-non-sprouting)	KEGG name2	Retrograde endocannabinoid signaling	80	-0.220024	0.000693502	0.00289785	-0.305179	-0.565361
Log2FC (sprouting-non-sprouting)	KEGG name2	Spliceosome	123	-0.186697	0.000371152	0.00178458	-0.259162	-0.402995
Log2FC (sprouting-non-sprouting)	KEGG name2	Metabolic pathways	920	-0.0745738	0.000218217	0.00117837	-0.118112	-0.14865
Log2FC (sprouting-non-sprouting)	KEGG name2	Regulation of actin cytoskeleton	128	0.418789	3.84545e-16	3.37438e-14	0.708321	0.588961
Log2FC (sprouting-non-sprouting)	KEGG name2	Focal adhesion	126	0.41831	6.96049e-16	4.88626e-14	0.783137	0.539855
Log2FC (sprouting-non-sprouting)	KEGG name2	Shigellosis	165	0.336831	1.1742e-13	5.88776e-12	0.54059	0.447295
Log2FC (sprouting-non-sprouting)	KEGG name2	Endocytosis	184	0.319561	1.12866e-13	6.60265e-12	0.514178	0.360929
Log2FC (sprouting-non-sprouting)	KEGG name2	Bacterial invasion of epithelial cells	60	0.504642	1.52117e-11	5.93257e-10	0.876316	0.762141
Log2FC (sprouting-non-sprouting)	KEGG name2	Proteoglycans in cancer	130	0.33592	4.64177e-11	1.62926e-09	0.624312	0.550105
Log2FC (sprouting-non-sprouting)	KEGG name2	Human immunodeficiency virus 1 infection	147	0.287998	2.04143e-09	5.97119e-08	0.447772	0.33894
Log2FC (sprouting-non-sprouting)	KEGG name2	Human cytomegalovirus infection	133	0.300297	2.67433e-09	7.2207e-08	0.482884	0.436308
Log2FC (sprouting-non-sprouting)	KEGG name2	Pathogenic Escherichia coli infection	137	0.293459	3.62836e-09	9.09681e-08	0.39918	0.318197
Log2FC (sprouting-non-sprouting)	KEGG name2	Salmonella infection	51	0.467607	8.11432e-09	1.89875e-07	0.773701	0.676351
Log2FC (sprouting-non-sprouting)	KEGG name2	NOD-like receptor signaling pathway	100	0.31791	4.42037e-08	9.69719e-07	0.480672	0.505716
Log2FC (sprouting-non-sprouting)	KEGG name2	Amoebiasis	50	0.44202	6.76987e-08	1.39778e-06	0.778901	0.708668
Log2FC (sprouting-non-sprouting)	KEGG name2	Platelet activation	69	0.369009	1.24365e-07	2.42511e-06	0.631049	0.632215
Log2FC (sprouting-non-sprouting)	KEGG name2	Ras signaling pathway	99	0.304986	1.74463e-07	2.55152e-06	0.496082	0.33894
Log2FC (sprouting-non-sprouting)	KEGG name2	Phagosome	84	0.333226	1.41734e-07	2.61835e-06	0.506873	0.396577
Log2FC (sprouting-non-sprouting)	KEGG name2	Vascular smooth muscle contraction	51	0.423744	1.73975e-07	2.655e-06	0.692038	0.517783
Log2FC (sprouting-non-sprouting)	KEGG name2	Pathways in cancer	256	0.191823	1.65831e-07	2.77174e-06	0.28112	0.232516
Log2FC (sprouting-non-sprouting)	KEGG name2	Oxytocin signaling pathway	74	0.352892	1.6546e-07	2.90383e-06	0.546852	0.463658
Log2FC (sprouting-non-sprouting)	KEGG name2	PI3K-Akt signaling pathway	162	0.232977	3.65617e-07	5.13327e-06	0.328397	0.307856
Log2FC (sprouting-non-sprouting)	KEGG name2	Rap1 signaling pathway	95	0.300538	4.54432e-07	6.13483e-06	0.516166	0.468652
Log2FC (sprouting-non-sprouting)	KEGG name2	Dilated cardiomyopathy (DCM)	40	0.451704	7.97075e-07	1.0362e-05	0.955314	0.798136
Log2FC (sprouting-non-sprouting)	KEGG name2	ECM-receptor interaction	46	0.419506	8.91069e-07	1.11702e-05	0.772917	0.674543
Log2FC (sprouting-non-sprouting)	KEGG name2	Endocrine and other factor-regulated calcium reabsorption	31	0.491514	2.23466e-06	2.7047e-05	0.702033	0.585707
Log2FC (sprouting-non-sprouting)	KEGG name2	MAPK signaling pathway	145	0.226217	2.91138e-06	3.40631e-05	0.419128	0.25506
Log2FC (sprouting-non-sprouting)	KEGG name2	Tight junction	113	0.255382	3.01068e-06	3.40887e-05	0.374707	0.325323
Log2FC (sprouting-non-sprouting)	KEGG name2	Leukocyte transendothelial migration	57	0.356774	3.33056e-06	3.65321e-05	0.64858	0.560508
Log2FC (sprouting-non-sprouting)	KEGG name2	Gap junction	53	0.368141	3.70728e-06	3.71788e-05	0.495237	0.468652
Log2FC (sprouting-non-sprouting)	KEGG name2	Human papillomavirus infection	186	0.198617	3.49681e-06	3.71933e-05	0.318034	0.212065
Log2FC (sprouting-non-sprouting)	KEGG name2	Protein processing in endoplasmic reticulum	136	0.23101	3.69232e-06	3.81178e-05	0.291052	0.178895
Log2FC (sprouting-non-sprouting)	KEGG name2	Osteoclast differentiation	63	0.336051	4.17831e-06	4.07385e-05	0.562257	0.427963
Log2FC (sprouting-non-sprouting)	KEGG name2	Epstein-Barr virus infection	127	0.234293	5.67172e-06	5.38047e-05	0.423275	0.225502
Log2FC (sprouting-non-sprouting)	KEGG name2	Natural killer cell mediated cytotoxicity	51	0.359016	9.55439e-06	8.17949e-05	0.607189	0.446527
Log2FC (sprouting-non-sprouting)	KEGG name2	Hypertrophic cardiomyopathy (HCM)	41	0.400479	9.4049e-06	8.2528e-05	0.837084	0.541995
Log2FC (sprouting-non-sprouting)	KEGG name2	Apelin signaling pathway	74	0.298853	9.29746e-06	8.36772e-05	0.426706	0.348322
Log2FC (sprouting-non-sprouting)	KEGG name2	Hematopoietic cell lineage	17	0.621785	9.17848e-06	8.47802e-05	1.51738	1.51966
Log2FC (sprouting-non-sprouting)	KEGG name2	AGE-RAGE signaling pathway in diabetic complications	61	0.313314	2.41309e-05	0.000201665	0.504919	0.447566
Log2FC (sprouting-non-sprouting)	KEGG name2	Autophagy - animal	110	0.231631	2.91614e-05	0.000238039	0.267897	0.342319
Log2FC (sprouting-non-sprouting)	KEGG name2	Relaxin signaling pathway	67	0.291585	3.83534e-05	0.000292653	0.501765	0.339043
Log2FC (sprouting-non-sprouting)	KEGG name2	Toxoplasmosis	68	0.289073	3.92577e-05	0.00029318	0.44433	0.37406
Log2FC (sprouting-non-sprouting)	KEGG name2	Insulin signaling pathway	93	0.248067	3.78366e-05	0.000295125	0.277402	0.25506
Log2FC (sprouting-non-sprouting)	KEGG name2	TNF signaling pathway	56	0.319097	3.75717e-05	0.00029972	0.459759	0.451058
Log2FC (sprouting-non-sprouting)	KEGG name2	GnRH signaling pathway	52	0.322229	6.02248e-05	0.000440394	0.508103	0.507714
Log2FC (sprouting-non-sprouting)	KEGG name2	Renal cell carcinoma	53	0.317425	6.61576e-05	0.000464426	0.431672	0.426371
Log2FC (sprouting-non-sprouting)	KEGG name2	Renin secretion	27	0.440961	7.43143e-05	0.000511457	0.625355	0.632215
Log2FC (sprouting-non-sprouting)	KEGG name2	Chemokine signaling pathway	84	0.249675	8.03407e-05	0.0005423	0.34426	0.344375
Log2FC (sprouting-non-sprouting)	KEGG name2	Hepatitis C	97	0.23144	8.67332e-05	0.000574403	0.303917	0.315677
Log2FC (sprouting-non-sprouting)	KEGG name2	Adrenergic signaling in cardiomyocytes	66	0.278934	9.25733e-05	0.000601727	0.39832	0.247187
Log2FC (sprouting-non-sprouting)	KEGG name2	Neurotrophin signaling pathway	77	0.257585	9.74926e-05	0.00061107	0.252479	0.33695
Log2FC (sprouting-non-sprouting)	KEGG name2	cAMP signaling pathway	83	0.248263	9.70273e-05	0.000619211	0.308049	0.242655
Log2FC (sprouting-non-sprouting)	KEGG name2	Serotonergic synapse	43	0.341946	0.000107249	0.000649044	0.54403	0.513703
Log2FC (sprouting-non-sprouting)	KEGG name2	Glutamatergic synapse	45	0.334407	0.000106706	0.000657082	0.60739	0.632215
Log2FC (sprouting-non-sprouting)	KEGG name2	T cell receptor signaling pathway	63	0.281829	0.000113513	0.000675309	0.327308	0.309505
Log2FC (sprouting-non-sprouting)	KEGG name2	Kaposi sarcoma-associated herpesvirus infection	110	0.20896	0.000162719	0.000936298	0.325605	0.237818
Log2FC (sprouting-non-sprouting)	KEGG name2	Viral myocarditis	29	0.400298	0.000193724	0.00109673	0.855339	0.679453
Log2FC (sprouting-non-sprouting)	KEGG name2	B cell receptor signaling pathway	48	0.311082	0.000197587	0.00110084	0.408112	0.342175
Log2FC (sprouting-non-sprouting)	KEGG name2	Fc gamma R-mediated phagocytosis	62	0.273059	0.000207224	0.00113649	0.442711	0.45734
Log2FC (sprouting-non-sprouting)	KEGG name2	VEGF signaling pathway	44	0.320047	0.000245222	0.00128467	0.529123	0.386687
Log2FC (sprouting-non-sprouting)	KEGG name2	Circadian entrainment	36	0.351446	0.000268136	0.00138406	0.507339	0.537105
Log2FC (sprouting-non-sprouting)	KEGG name2	Long-term potentiation	42	0.324696	0.000277588	0.00141208	0.364347	0.333505
Log2FC (sprouting-non-sprouting)	KEGG name2	Arrhythmogenic right ventricular cardiomyopathy (ARVC)	37	0.344847	0.000289004	0.00144915	0.617955	0.35533
Log2FC (sprouting-non-sprouting)	KEGG name2	Pertussis	33	0.36415	0.000299288	0.00147958	0.498241	0.622848
Log2FC (sprouting-non-sprouting)	KEGG name2	Salivary secretion	31	0.375013	0.00030667	0.00149502	0.618589	0.513703
Log2FC (sprouting-non-sprouting)	KEGG name2	Regulation of lipolysis in adipocytes	25	0.411437	0.000374213	0.00177498	0.541584	0.602295
Log2FC (sprouting-non-sprouting)	KEGG name2	Phospholipase D signaling pathway	75	0.237743	0.000385248	0.00180296	0.402553	0.33695
Log2FC (sprouting-non-sprouting)	KEGG name2	Antigen processing and presentation	35	0.343041	0.000452179	0.00208835	0.65433	0.160283
Log2FC (sprouting-non-sprouting)	KEGG name2	RIG-I-like receptor signaling pathway	41	0.315434	0.000483771	0.00217697	0.429309	0.434222
Log2FC (sprouting-non-sprouting)	KEGG name2	Axon guidance	99	0.203848	0.000479249	0.00218463	0.270139	0.190907
Log2FC (sprouting-non-sprouting)	KEGG name2	Dopaminergic synapse	70	0.241255	0.000498958	0.00221689	0.306276	0.296835
Log2FC (sprouting-non-sprouting)	KEGG name2	Vasopressin-regulated water reabsorption	30	0.366289	0.000523363	0.00229625	0.420961	0.483134
Log2FC (sprouting-non-sprouting)	KEGG name2	Cholinergic synapse	49	0.284767	0.000576729	0.00249916	0.395155	0.33695
Log2FC (sprouting-non-sprouting)	KEGG name2	Tuberculosis	88	0.21138	0.000634819	0.00271734	0.324122	0.248118
Log2FC (sprouting-non-sprouting)	KEGG name2	C-type lectin receptor signaling pathway	61	0.253159	0.00064483	0.00272693	0.37029	0.33695
Log2FC (sprouting-non-sprouting)	KEGG name2	Lysosome	92	0.204591	0.000724704	0.0029926	0.280024	0.1784
Log2FC (sprouting-non-sprouting)	KEGG name2	Fluid shear stress and atherosclerosis	78	0.221054	0.000763909	0.00311781	0.474602	0.269511
Log2FC (sprouting-non-sprouting)	KEGG name2	Cell adhesion molecules (CAMs)	51	0.27151	0.000813994	0.00328405	0.575717	0.607493
Log2FC (sprouting-non-sprouting)	KEGG name2	Parathyroid hormone synthesis, secretion and action	54	0.259312	0.00100296	0.00400046	0.397829	0.280364
Log2FC (sprouting-non-sprouting)	KEGG name2	NF-kappa B signaling pathway	44	0.283878	0.00114289	0.00445727	0.433464	0.229902
Log2FC (sprouting-non-sprouting)	KEGG name2	Prion diseases	20	0.420763	0.00113335	0.00446971	0.731388	0.721416
Log2FC (sprouting-non-sprouting)	KEGG name2	Chagas disease (American trypanosomiasis)	58	0.246386	0.00120104	0.00463259	0.308334	0.316923
Log2FC (sprouting-non-sprouting)	KEGG name2	Cocaine addiction	19	0.425458	0.00133514	0.00509385	0.684036	0.795475
Log2FC (sprouting-non-sprouting)	KEGG name2	cGMP-PKG signaling pathway	75	0.213746	0.00141454	0.00533875	0.256787	0.309505
Log2FC (sprouting-non-sprouting)	KEGG name2	Graft-versus-host disease	7	0.692716	0.00150918	0.00551794	1.66283	1.69222
Log2FC (sprouting-non-sprouting)	KEGG name2	Allograft rejection	7	0.692716	0.00150918	0.00557603	1.66283	1.69222
Log2FC (sprouting-non-sprouting)	KEGG name2	Autoimmune thyroid disease	7	0.692716	0.00150918	0.00563534	1.66283	1.69222
Log2FC (sprouting-non-sprouting)	KEGG name2	Adherens junction	54	0.24811	0.00164633	0.00595734	0.465499	0.405966
Log2FC (sprouting-non-sprouting)	KEGG name2	Thyroid hormone signaling pathway	80	0.199069	0.00214726	0.0076907	0.231527	0.192349
Log2FC (sprouting-non-sprouting)	KEGG name2	Proteasome	40	0.276449	0.00251976	0.0089337	0.306189	0.185418
Log2FC (sprouting-non-sprouting)	KEGG name2	Estrogen signaling pathway	74	0.202565	0.00265884	0.00933251	0.249072	0.233119
Log2FC (sprouting-non-sprouting)	KEGG name2	Gastric acid secretion	30	0.311061	0.00322397	0.0110943	0.369864	0.507714
Log2FC (sprouting-non-sprouting)	KEGG name2	Glucagon signaling pathway	68	0.206606	0.00329505	0.0112288	0.249846	0.237893
Log2FC (sprouting-non-sprouting)	KEGG name2	Toll-like receptor signaling pathway	44	0.253227	0.00371317	0.0125319	0.313635	0.284088
Log2FC (sprouting-non-sprouting)	KEGG name2	FoxO signaling pathway	79	0.18904	0.00377523	0.0126201	0.270424	0.325323
Log2FC (sprouting-non-sprouting)	KEGG name2	Calcium signaling pathway	70	0.199453	0.00400053	0.013247	0.377444	0.247187
Log2FC (sprouting-non-sprouting)	KEGG name2	Inositol phosphate metabolism	54	0.225651	0.00420113	0.0137813	0.261542	0.198272
Log2FC (sprouting-non-sprouting)	KEGG name2	Measles	87	0.176172	0.00463714	0.0150707	0.232718	0.12094
Log2FC (sprouting-non-sprouting)	KEGG name2	Aldosterone synthesis and secretion	43	0.248828	0.00482135	0.0151098	0.315331	0.236958
Log2FC (sprouting-non-sprouting)	KEGG name2	Cushing syndrome	69	0.197043	0.00475577	0.0151752	0.27388	0.13211
Log2FC (sprouting-non-sprouting)	KEGG name2	Pancreatic secretion	36	0.272414	0.00473142	0.015236	0.437687	0.40882
Log2FC (sprouting-non-sprouting)	KEGG name2	Apoptosis	91	0.170434	0.00510107	0.0158449	0.237398	0.106076
Log2FC (sprouting-non-sprouting)	KEGG name2	Arachidonic acid metabolism	23	0.334257	0.00556142	0.0169744	0.808309	0.627825
Log2FC (sprouting-non-sprouting)	KEGG name2	Influenza A	90	0.169755	0.00553348	0.0170373	0.225087	0.121948
Log2FC (sprouting-non-sprouting)	KEGG name2	EGFR tyrosine kinase inhibitor resistance	54	0.21757	0.00577769	0.0174825	0.291183	0.243043
Log2FC (sprouting-non-sprouting)	KEGG name2	Complement and coagulation cascades	18	0.374733	0.00594857	0.0178457	0.537685	0.890193
Log2FC (sprouting-non-sprouting)	KEGG name2	Th17 cell differentiation	46	0.233703	0.00618704	0.0184038	0.374525	0.263942
Log2FC (sprouting-non-sprouting)	KEGG name2	Hippo signaling pathway - multiple species	17	0.380039	0.0067058	0.0196145	0.995136	0.69223
Log2FC (sprouting-non-sprouting)	KEGG name2	Melanogenesis	41	0.244789	0.00676799	0.0196328	0.300882	0.251719
Log2FC (sprouting-non-sprouting)	KEGG name2	IL-17 signaling pathway	43	0.238143	0.00698219	0.0200881	0.234868	0.225502
Log2FC (sprouting-non-sprouting)	KEGG name2	Prolactin signaling pathway	36	0.259005	0.00723723	0.0206526	0.293732	0.337945
Log2FC (sprouting-non-sprouting)	KEGG name2	Amyotrophic lateral sclerosis (ALS)	35	0.262389	0.00729806	0.0206582	0.374895	0.41161
Log2FC (sprouting-non-sprouting)	KEGG name2	Inflammatory bowel disease (IBD)	13	0.424507	0.00807695	0.0226801	1.08247	0.795475
Log2FC (sprouting-non-sprouting)	KEGG name2	MicroRNAs in cancer	101	0.151529	0.00875185	0.0243802	0.27157	0.25506
Log2FC (sprouting-non-sprouting)	KEGG name2	Pancreatic cancer	62	0.192485	0.00891514	0.024447	0.348591	0.208124
Log2FC (sprouting-non-sprouting)	KEGG name2	Phosphatidylinositol signaling system	62	0.190111	0.00979353	0.0266475	0.224384	0.211011
Log2FC (sprouting-non-sprouting)	KEGG name2	Inflammatory mediator regulation of TRP channels	40	0.234949	0.0102448	0.027661	0.376689	0.247187
Log2FC (sprouting-non-sprouting)	KEGG name2	Cellular senescence	106	0.144475	0.0104698	0.0280528	0.268688	0.190741
Log2FC (sprouting-non-sprouting)	KEGG name2	Other types of O-glycan biosynthesis	29	0.271778	0.0113916	0.0302914	0.373163	0.592177
Log2FC (sprouting-non-sprouting)	KEGG name2	Fc epsilon RI signaling pathway	43	0.222958	0.0115476	0.0304752	0.367928	0.33695
Log2FC (sprouting-non-sprouting)	KEGG name2	Hepatitis B	102	0.145102	0.0116473	0.0305089	0.193221	0.0889285
Log2FC (sprouting-non-sprouting)	KEGG name2	Longevity regulating pathway - multiple species	44	0.217639	0.012639	0.0328614	0.268669	0.298439
Log2FC (sprouting-non-sprouting)	KEGG name2	Sphingolipid signaling pathway	83	0.158213	0.0129895	0.0335243	0.142375	0.269924
Log2FC (sprouting-non-sprouting)	KEGG name2	Alcoholism	66	0.174627	0.014389	0.0360752	0.225259	0.153767
Log2FC (sprouting-non-sprouting)	KEGG name2	Necroptosis	86	0.153227	0.0143482	0.0362319	0.159906	0.200863
Log2FC (sprouting-non-sprouting)	KEGG name2	Thyroid hormone synthesis	31	0.25489	0.0141517	0.0362572	0.399047	0.16195
Log2FC (sprouting-non-sprouting)	KEGG name2	Glycosaminoglycan degradation	13	0.392572	0.0143028	0.0363789	0.496782	0.417301
Log2FC (sprouting-non-sprouting)	KEGG name2	Endocrine resistance	63	0.177739	0.0149253	0.0371544	0.192914	0.211497
Log2FC (sprouting-non-sprouting)	KEGG name2	ErbB signaling pathway	62	0.177174	0.0160728	0.0394515	0.204359	0.211943
Log2FC (sprouting-non-sprouting)	KEGG name2	Glutathione metabolism	41	0.217774	0.0159879	0.0395194	0.433304	0.174328
Log2FC (sprouting-non-sprouting)	KEGG name2	alpha-Linolenic acid metabolism	6	0.5584	0.0178795	0.0432808	1.2374	1.05504
Log2FC (sprouting-non-sprouting)	KEGG name2	Prostate cancer	56	0.179436	0.0204574	0.0485172	0.23525	0.229279
Log2FC (sprouting-non-sprouting)	KEGG name2	Long-term depression	38	0.217612	0.0204456	0.0488191	0.22425	0.352371
